# Supplementary material for: CRISPR screen of venetoclax response-associated genes identifies transcription factor ZNF740 as a key functional regulator
Source: Cell Death Dis. 2024 Aug 27;15(8):627. doi: 10.1038/s41419-024-06995-x (PMC11350041; doi:10.1038/s41419-024-06995-x)
Supplement: Supplementary file 2 — Supplemental table [file 41419_2024_6995_MOESM2_ESM.xlsx]

## Sheet: Table S1
Supplemental Table 1. CRISPR screen library genes and guide RNA sequences
sgRNA ID	sgRNA sequence	gene symbol
A1BG_1	GAAGTCTGGAGTCTCCAGGT	A1BG
A1BG_2	TCAATGGTCACAGTAGCGCT	A1BG
A1BG_3	ATCCTGTGGACAAGCCCGAG	A1BG
A1BG_4	CCAGTGTCCTGGATCACCCC	A1BG
A1BG_5	GCAGGTGAGTCAAGGTGCAC	A1BG
A1BG_6	CAGGCACCTCCAGAAACTCA	A1BG
A1BG_7	GTGATTCGGACTCTGCCCAC	A1BG
AARS2_1	AGAGGCACTCACCTGCTGTA	AARS2
AARS2_2	CCAACTTCTACGCAGAACAG	AARS2
AARS2_3	TCGTAGTGGATCTCAGTACA	AARS2
AARS2_4	CGTGGATCCACGAAGCGAGA	AARS2
AARS2_5	GCAGGAGGAGGCTTGTAACA	AARS2
AARS2_6	TAAGCTCAGCCAGATGTCCC	AARS2
AARS2_7	CCTGTGTCCACATGCCGCTG	AARS2
ABCA2_1	GATGTCGTGCCCGTAGATGG	ABCA2
ABCA2_2	TGGCCTACCAATCTCCGGGA	ABCA2
ABCA2_3	GGTGGCGCATGATAAGATCA	ABCA2
ABCA2_4	CTTGTGTGGCAACAACCGGT	ABCA2
ABCA2_5	ACGGGCGGCCAAGAGTGCTT	ABCA2
ABCA2_6	TAGGGGTCCACGCCCGCCGT	ABCA2
ABCA2_7	GTGTCTGGAGTCCTTCACAC	ABCA2
ABCB9_1	ATGGCGCGGCCCGTGTAGTA	ABCB9
ABCB9_2	GCCCCAGACGTAGTACATGT	ABCB9
ABCB9_3	CATCTACGGCAAGTACTACA	ABCB9
ABCB9_4	AATGTACGTCCACACGAACA	ABCB9
ABCB9_5	CAGCCGACCATGGTGCACGA	ABCB9
ABCB9_6	TGTCCTGGGAGATTGTATGG	ABCB9
ABCB9_7	TCGAAGGCGAATGTTCAGTC	ABCB9
ABCC1_1	GGTACGCAGGAACTCAGCGA	ABCC1
ABCC1_2	TGTATCACGGACCTGTAATA	ABCC1
ABCC1_3	GATGGCTAGGGCACACACTA	ABCC1
ABCC1_4	CATTGGGGCTGTCTATCGGA	ABCC1
ABCC1_5	AGTACACGGAAAGCTTGACC	ABCC1
ABCC1_6	GATGAAGACCAAGACGTATC	ABCC1
ABCC1_7	GTAGCCCCGGACAATCAACC	ABCC1
ABCD4_1	AGGACGTGGAGCGATTCTGC	ABCD4
ABCD4_2	GATCCCCAGTCAGTACTATG	ABCD4
ABCD4_3	GTCATCCCGCAGCACGTTGA	ABCD4
ABCD4_4	CTGGTAAGTGTAGTAGACGA	ABCD4
ABCD4_5	TCCTCCAGCTCACATACAGC	ABCD4
ABCD4_6	GGTTCAAGCACATGCAGATT	ABCD4
ABCD4_7	CAGTAGGGTCAGGCACAAAA	ABCD4
ABCE1_1	ACCAGGAAAATTATGCATAG	ABCE1
ABCE1_2	AGGTTGCCTATCCCTCGTCC	ABCE1
ABCE1_3	TTGACATCTAGGTAACTAGA	ABCE1
ABCE1_4	GCAATTGTATGTCAGCAGCT	ABCE1
ABCE1_5	TACATACATCGTACTTTCCA	ABCE1
ABCE1_6	ATATGTAGACCAGATTCCTA	ABCE1
ABCE1_7	TGGTAGATTGACAATTGATA	ABCE1
ACAD11_1	TGTACAGACTCGGAAAGGTC	ACAD11
ACAD11_2	GGTTCTTATAGTGAAAACTC	ACAD11
ACAD11_3	ATATGGCTGAACGTTCTGCT	ACAD11
ACAD11_4	TATGTCTTTAGGTATCAACC	ACAD11
ACAD11_5	TAAGATGGCTGGAATAGCAC	ACAD11
ACAD11_6	GTACAGTATAGGCTTGGGAA	ACAD11
ACAD11_7	GATTGGGAGCTGTCAACCAT	ACAD11
ACIN1_1	AGAGGCTAGAAAAAGTCATC	ACIN1
ACIN1_2	TCACAATAGCCTACCCGCTC	ACIN1
ACIN1_3	CTGAGATACTAATAGCTCCC	ACIN1
ACIN1_4	GGAGCTACTTAGGCAGCGTC	ACIN1
ACIN1_5	AGAGCAGCTAAACTGTCTGA	ACIN1
ACIN1_6	ACTGACTGAAGATCGAAAGA	ACIN1
ACIN1_7	CCTCGTGGTAGACCCAAGAT	ACIN1
ACSF3_1	GCACGGCCGCCACACGTACA	ACSF3
ACSF3_2	GACCGGGCTGGTCCACAAGT	ACSF3
ACSF3_3	GTCGTAGTACTCCATCAGCT	ACSF3
ACSF3_4	GTGTGGCAGTCCCCCTCTAC	ACSF3
ACSF3_5	TGGCAAGGACCACAGAGCTC	ACSF3
ACSF3_6	GCAGCGCGTTGACCACACCA	ACSF3
ACSF3_7	AGGAGGCATCGTTAGCGCAT	ACSF3
ACTG1P24_1	TGCCGCCAGACAGCACGTGT	ACTG1P24
ACTG1P24_2	GGTCGACACAGGATGCCATG	ACTG1P24
ACTG1P24_3	ATGGACTAATACAGATGACA	ACTG1P24
ACTG1P24_4	GAATAGCTGTGAGGTGCCCA	ACTG1P24
ACTG1P24_5	GTGGGAGATCATGCATGACA	ACTG1P24
ACTG1P24_6	TTGTGCCCCGCCCCAAGCAC	ACTG1P24
ACTG1P24_7	CAGCACTAGGTGCTCCTCTG	ACTG1P24
ACY1_1	GCTGGACAGTGCGGATACGC	ACY1
ACY1_2	TAGCTTAGTCAGGTTCACGG	ACY1
ACY1_3	GGTGGCAGGTATCACGTTAT	ACY1
ACY1_4	GACAGGCACCACATCCGTGT	ACY1
ACY1_5	GCCACTCCTACCAGGCACAA	ACY1
ACY1_6	CAAGGTTGTAAACTCCATCC	ACY1
ACY1_7	TGAGGGCTACATCTATGCCA	ACY1
ADA_1	CAGGCTTGATGGATCCGTCT	ADA
ADA_2	GCTGCCGGGAGGCTATCAAA	ADA
ADA_3	CACAGACTGGTCCCCCAAGG	ADA
ADA_4	AGGCATGTAGTAGTCAAACT	ADA
ADA_5	TCCCAGCTAACACAGCAGAG	ADA
ADA_6	CCAAAGTGGAGCCAATCCCC	ADA
ADA_7	AAACCATCTTATACTATGGC	ADA
ADAM11_1	CCCGTCGGTAGACCATGAGC	ADAM11
ADAM11_2	ATGCAGCCCAGCCAGATGTC	ADAM11
ADAM11_3	GCTCAACACTCGCATCGTCC	ADAM11
ADAM11_4	GAGACCACTGCTACTACCAG	ADAM11
ADAM11_5	ACACCCCGTGGTTCGTACTA	ADAM11
ADAM11_6	GCAGCGGGGCAGCCTACGTG	ADAM11
ADAM11_7	GTTCGAGCAGATGCGACAGT	ADAM11
ADAM1A_1	ATGATCGTTGGGCATCACCC	ADAM1A
ADAM1A_2	GACATCTATTAGGTCCCCCT	ADAM1A
ADAM1A_3	AAGAGTAATAGATTGATCCC	ADAM1A
ADAM1A_4	GGACCTGAATCATTGTATGT	ADAM1A
ADAM1A_5	GACAGCAAGGATATCCCTTA	ADAM1A
ADAM1A_6	ATTGTAAGCACTGATTATTA	ADAM1A
ADAM1A_7	TGCCAGCTAGTAGACACCAC	ADAM1A
ADAM22_1	CCAAGGCTTGGAGAACTCGA	ADAM22
ADAM22_2	GGACGGAGAAGGGTAACTGT	ADAM22
ADAM22_3	ACTTAAGACCAGGATAGTAT	ADAM22
ADAM22_4	GATACTCTTCAATATTACAC	ADAM22
ADAM22_5	AACAACCAGAGACTTACGGC	ADAM22
ADAM22_6	AATATTATGGGCTAATGACT	ADAM22
ADAM22_7	ATGAATATTAGGGGCACACT	ADAM22
ADAMTS13_1	GGCCGAGATGTGCAACACTC	ADAMTS13
ADAMTS13_2	TGGTCGTGTCGAGTACAGAG	ADAMTS13
ADAMTS13_3	GGCAACTCCAGGTCAAACCT	ADAMTS13
ADAMTS13_4	CATGGGCGCTGGTCTAGCTG	ADAMTS13
ADAMTS13_5	AGGACGGGCGCGCTGCGTGT	ADAMTS13
ADAMTS13_6	GTGTCTACATTGCCAACCAC	ADAMTS13
ADAMTS13_7	CCCATGCAGCGCCTCCTGTG	ADAMTS13
ADGRA3_1	CTTGCCACAGTACTATGGGT	ADGRA3
ADGRA3_2	TCAGTTACATATACCATCAC	ADGRA3
ADGRA3_3	TAAGCTTCCAGAGCAATATT	ADGRA3
ADGRA3_4	GGAGAAGAACATCACGGTAC	ADGRA3
ADGRA3_5	ACACTGCGTCGAATTGCACA	ADGRA3
ADGRA3_6	CTTATTAGTAGTATAGATCC	ADGRA3
ADGRA3_7	CTGCTAGCTAGGTGACGTGA	ADGRA3
ADGRA3P1_1	TATGTATATAAACGAGACTT	ADGRA3P1
ADGRA3P1_2	AAGGTCCAGAGATATAGCAG	ADGRA3P1
ADGRA3P1_3	ACATCACGGTACAGGATACC	ADGRA3P1
ADGRA3P1_4	GTGGAAGCATCGTATTGAAC	ADGRA3P1
ADGRA3P1_5	AGAATTAGTATCTTGCATTC	ADGRA3P1
ADGRA3P1_6	CAGTGTACGCAGAACACCCA	ADGRA3P1
ADGRA3P1_7	ACTGTCATCTCTAAAAAGGT	ADGRA3P1
ADGRG5_1	CTTACGTACATCTCCCTCGT	ADGRG5
ADGRG5_2	TGGGCACGTGAACAACCTCA	ADGRG5
ADGRG5_3	TGTTGTAGACACGCCCGAGG	ADGRG5
ADGRG5_4	AAGGCCAGAGACTGGATGGT	ADGRG5
ADGRG5_5	CCTTCCAGAAGACACAGGTC	ADGRG5
ADGRG5_6	TGCTCTGTACGACAGCCCTC	ADGRG5
ADGRG5_7	TCAGCAGGAAGGCGATGTTC	ADGRG5
ADPRHL1_1	TGCAGGAGCTGGAAGCGCGT	ADPRHL1
ADPRHL1_2	AGCAAGTGCCGTCCCCGACT	ADPRHL1
ADPRHL1_3	TGCGGCGAACGACACAAACA	ADPRHL1
ADPRHL1_4	CCAGACCCAGCTACCATTGA	ADPRHL1
ADPRHL1_5	GCTCCTGGGGCCACAGACGA	ADPRHL1
ADPRHL1_6	AGGGCGTCATAGGCTATCAT	ADPRHL1
ADPRHL1_7	TGGACCGATGGAGCGTTCAG	ADPRHL1
AEBP1_1	GCGCCGAATGTACTCAACTG	AEBP1
AEBP1_2	CCAGCAGTGTAGCGGAACTC	AEBP1
AEBP1_3	TAGCCATCAGGGTTCAGTGA	AEBP1
AEBP1_4	TCTGGGAGCTCACTCAGCAC	AEBP1
AEBP1_5	CAGGACCCAGTGGATAGAGG	AEBP1
AEBP1_6	GTGTGACTCCATCCCAATGG	AEBP1
AEBP1_7	GCCACTCCAGGTATCCACGG	AEBP1
AFF1_1	TATCCGAGAGAGCAGGTCTA	AFF1
AFF1_2	AGCCGAACCCCTCCTGACCA	AFF1
AFF1_3	GAGTGTGAGACTTAGTACTA	AFF1
AFF1_4	ATGGGCCGGACATAAGCCGT	AFF1
AFF1_5	GCCTGAGAGAGCCTTAGAGG	AFF1
AFF1_6	GGAATGTATAGGTGACAAAG	AFF1
AFF1_7	ACAATGGACTTCATTGGAGT	AFF1
AFG1L_1	TACAGGAAAAACAATGGTGA	AFG1L
AFG1L_2	AGAAAATCATAGTGGTCCAG	AFG1L
AFG1L_3	ACATCCAACAGGCCACCGGA	AFG1L
AFG1L_4	CCTTAAAGGATACAATATAG	AFG1L
AFG1L_5	ACCTTCAAGACTGCTATGAA	AFG1L
AFG1L_6	TAAACATACAGGCCCCTTGG	AFG1L
AFG1L_7	CTTCGGCTATGGGAGCTATT	AFG1L
AGAP9_1	GACTCCATATGCTTCAGCCC	AGAP9
AGAP9_2	GATACCGGGGCTGAAGCATA	AGAP9
AGAP9_3	GCTGGGAGTCGGTGGAATGG	AGAP9
AGAP9_4	GATGGGTGCACAGGCTGATG	AGAP9
AGAP9_5	TGGTGGTGCTGGAGATACCG	AGAP9
AGAP9_6	CTGGTGGTGCTGGAGATACC	AGAP9
AGAP9_7	GTGGAAAATGGCTGAAGACA	AGAP9
AGBL4_1	CCCATCTCTATAGAGACTCT	AGBL4
AGBL4_2	AAATATATAGTGCTTCCAAC	AGBL4
AGBL4_3	AAGGAAGTCAATGATCCCTA	AGBL4
AGBL4_4	GAGTCTACCTGGGCAATTAC	AGBL4
AGBL4_5	AAGCGTGGATTACAGGTGTC	AGBL4
AGBL4_6	CTGGCTGGATCCCTCTCCAT	AGBL4
AGBL4_7	TTATCTTACAGACAATCTCC	AGBL4
AGBL5_1	CTTGAATGCAACTACAACAC	AGBL5
AGBL5_2	ACACCATCGGGGTTCAACAT	AGBL5
AGBL5_3	TATGCCCGAGACCGTAGAGA	AGBL5
AGBL5_4	GGATACCATCTATTACCATC	AGBL5
AGBL5_5	AAGCAGTAGAGTACACCCAG	AGBL5
AGBL5_6	ACATGGCGGAATGTAATCCG	AGBL5
AGBL5_7	CAGAGCAAGCTGTATTCCCA	AGBL5
AGGF1P1_1	AGATCACCTGTGCTACAGAC	AGGF1P1
AGGF1P1_2	GACAACTTTCCACATCACAG	AGGF1P1
AGGF1P1_3	TCAGTAACGTACTCCGCTGT	AGGF1P1
AGGF1P1_4	GCTGGCCCAGCGGAGAAGGA	AGGF1P1
AGGF1P1_5	GTAGAAAATGACACTCACCC	AGGF1P1
AGGF1P1_6	TTATCTTATTACATTCACAC	AGGF1P1
AGGF1P1_7	GAGAAGCTATGGCCTCGCCC	AGGF1P1
AGGF1P2_1	GGGAGGAGCGGCCACAGCGA	AGGF1P2
AGGF1P2_2	AAGACTAACGTCATTAGGGT	AGGF1P2
AGGF1P2_3	ATTACAGACTCTCATACCGA	AGGF1P2
AGGF1P2_4	GTAGAAAATGACACTCACCC	AGGF1P2
AGGF1P2_5	GAGAAGCTATGGCCTCGCCC	AGGF1P2
AGGF1P2_6	AGATCACCTGTGCTACAGAC	AGGF1P2
AGGF1P2_7	TCAGTAACGTACTCCGCTGT	AGGF1P2
AHDC1_1	GACACCCAGTGAGCCGGAGT	AHDC1
AHDC1_2	CCAAGATCCCCGTATCGCTG	AHDC1
AHDC1_3	AAGGACTGCAGCTTCGCCTA	AHDC1
AHDC1_4	GAGCGCCAAAACCTCTTCAC	AHDC1
AHDC1_5	GAGAATAATGGGCATCTCAC	AHDC1
AHDC1_6	TGCCCCACACCGGTCGGAGA	AHDC1
AHDC1_7	CCCAAGCTGCTTGACGTCCC	AHDC1
AHI1-DT_1	TAGCCTCTACAGCAATAAGT	AHI1-DT
AHI1-DT_2	AGTAAGTCACTTCCAAGACT	AHI1-DT
AHI1-DT_3	TCATCTGGGACTACTATCAT	AHI1-DT
AHI1-DT_4	AAAACTACCACAATACATAT	AHI1-DT
AHI1-DT_5	ATGGTAATGGAAGCCGCAGG	AHI1-DT
AHI1-DT_6	GAGTCTGGATCTATAATCTG	AHI1-DT
AHI1-DT_7	TGGTGTAGCGTACTGAAGCA	AHI1-DT
AJUBA_1	GCTGAGCGTACAATCGGTCC	AJUBA
AJUBA_2	TAGGTCCCCCCAACCCACTT	AJUBA
AJUBA_3	TACTGGCGAAGCTAGAGCGG	AJUBA
AJUBA_4	AGTGCAACAAAGGCATCTAT	AJUBA
AJUBA_5	CCGGTCACAGAGTGTCGTCC	AJUBA
AJUBA_6	GCAAAGCTGTTAGCTCGTCC	AJUBA
AJUBA_7	AAGCCGCCACTCGTATCCCC	AJUBA
AJUBA-DT_1	TGTTCGCTAGCCCTAAAACC	AJUBA-DT
AJUBA-DT_2	GGTACAGAAATGGTGAGACA	AJUBA-DT
AJUBA-DT_3	ATTGGAATAGGAAAGAGTGT	AJUBA-DT
AJUBA-DT_4	AGAACATGCCTCCTGTCGTC	AJUBA-DT
AJUBA-DT_5	TCCGCGGGTCTCCACATCCA	AJUBA-DT
AJUBA-DT_6	AAGAAGACAAATGCATAAAG	AJUBA-DT
AJUBA-DT_7	TCTGTATCACCAGTCTTCTG	AJUBA-DT
AK8_1	GTGGCAGATAGGACCACGTT	AK8
AK8_2	GTATCATAGGAACATCGTCA	AK8
AK8_3	TGAACGGGGCATTAGTACGA	AK8
AK8_4	AGATTCGGGTGGCCAGTCAA	AK8
AK8_5	GTGCCCAGGATTGTAATATT	AK8
AK8_6	CTGGAGCACTCAGCACAACT	AK8
AK8_7	TGGTAGAAGACGTCCACACA	AK8
AK9_1	TACTGCATGGGAGTTAACTG	AK9
AK9_2	GGTGGCTTAAGGAACCAATA	AK9
AK9_3	TATTTGCTGTAAGGTAGTCA	AK9
AK9_4	AACTATGTGTGGAAGACAGT	AK9
AK9_5	ACTTACCTCACAGAATAATC	AK9
AK9_6	AGGCATCTCACGATACCCGA	AK9
AK9_7	ATTTAGCTCAATGAGATACT	AK9
AKNAD1_1	AAGCACGAATCAACAATCGT	AKNAD1
AKNAD1_2	TCTTGGTGGATATGTACTAT	AKNAD1
AKNAD1_3	TCAGGCAACACGTTCAAATA	AKNAD1
AKNAD1_4	AGGTGGAGGCCAAGTCATCC	AKNAD1
AKNAD1_5	GAGGTAACAGGGACACCCCA	AKNAD1
AKNAD1_6	ACAGCTGTGACCATACCCCT	AKNAD1
AKNAD1_7	AGTGGGTTTATCTCTCGACT	AKNAD1
AKT2_1	ATCCCAAGACACACCTGCTA	AKT2
AKT2_2	ACGTGGATTCTCCAGACGAG	AKT2
AKT2_3	AGAGCGACGGCTCCTTCATT	AKT2
AKT2_4	GAGATAGTCGAAGTCATTCA	AKT2
AKT2_5	CCTCTGTGAAGACACGCTCC	AKT2
AKT2_6	CTGGTGCGGGAGAAGGCCAC	AKT2
AKT2_7	GCAGCGTATGACAAAGGTGT	AKT2
ALDH18A1_1	TCACCAGCAGAACTCCAATT	ALDH18A1
ALDH18A1_2	GTGCGGCAGGCCCTCCACTC	ALDH18A1
ALDH18A1_3	GGTAAACATAGCCTCATACA	ALDH18A1
ALDH18A1_4	TGCCAATGGAACCCACCCAA	ALDH18A1
ALDH18A1_5	CAGAAGCGCCGGAACCTCAA	ALDH18A1
ALDH18A1_6	CAATAGATGCCAAGCGCCCC	ALDH18A1
ALDH18A1_7	TTTGGAACCAAGTCTAGAGT	ALDH18A1
ALDH5A1_1	GGATAATGTCTCCGTAAACA	ALDH5A1
ALDH5A1_2	GCCATGATCACCCGGAAGGT	ALDH5A1
ALDH5A1_3	GGAGTTCATTACTTCGGAAG	ALDH5A1
ALDH5A1_4	ATGACTGCAGCCACGCCTAT	ALDH5A1
ALDH5A1_5	TGCTACAGCCTGGTCCACGT	ALDH5A1
ALDH5A1_6	ATAACATTGTATACACCTGA	ALDH5A1
ALDH5A1_7	GGTTTGAGCAAACACAAGTC	ALDH5A1
ALKBH2_1	TGTGCCACTTCCCGAATACC	ALKBH2
ALKBH2_2	AGGCAACGTATGGCGACGCT	ALKBH2
ALKBH2_3	GGACTGTGTAACTGCAGTCC	ALKBH2
ALKBH2_4	AGATGGCTGTGACCACATCG	ALKBH2
ALKBH2_5	CCCGGATGCGCTCTAGAACT	ALKBH2
ALKBH2_6	GAGGAGACAAAGAAAGCACA	ALKBH2
ALKBH2_7	GTTGATGAGCACAAAGTTGA	ALKBH2
ALMS1P1_1	GAGCATGTTAAAGAGCGAGC	ALMS1P1
ALMS1P1_2	ATGCTCAAGACTCATGACCC	ALMS1P1
ALMS1P1_3	TAAACGTCACTGCACCTGCA	ALMS1P1
ALMS1P1_4	ATGCGCCCACTACCCAAGAG	ALMS1P1
ALMS1P1_5	AAAAAGTAGAGTTCGAGCTC	ALMS1P1
ALMS1P1_6	ACAGATTAGAAAACCTTCCC	ALMS1P1
ALMS1P1_7	CCAGGTAGCCCCGACTGTCC	ALMS1P1
AMD1P3_1	TGTGACAAAAACTGACAACC	AMD1P3
AMD1P3_2	CACTATCCCAAGATCTGAGT	AMD1P3
AMD1P3_3	ATTCTAGTGTAGGTACCCTT	AMD1P3
AMD1P3_4	CGAAGGGACCGAGAAGCGGC	AMD1P3
AMD1P3_5	CAGCGCTTTCAGTAAGAGAG	AMD1P3
AMD1P3_6	AAGCTTGCTAGGCATTACAG	AMD1P3
AMD1P3_7	CAGCAGCCCAATGCAAACCA	AMD1P3
AMN_1	GAGGACTGCGCGGACCCGTC	AMN
AMN_2	GCGACGTCGAAGTCCGTGTT	AMN
AMN_3	GCGGTCAGAGTCGCGGAAGA	AMN
AMN_4	CAGAACCGGACCCCGTGCGC	AMN
AMN_5	CGCCCGGCCCGTGGAAGCGT	AMN
AMN_6	GTACCGCTCCAGGTCAAATG	AMN
AMN_7	CGAGCGTGGCACCTTGGACA	AMN
ANAPC1_1	GATGAGACTCAACATTCTGG	ANAPC1
ANAPC1_2	AAAGAGTGCACTCCTAACGC	ANAPC1
ANAPC1_3	GTTGTCTGGATGACTAATGT	ANAPC1
ANAPC1_4	AGGAATAGTGATCCTAACCA	ANAPC1
ANAPC1_5	ATGCTGAACATAGTAGGTAA	ANAPC1
ANAPC1_6	GTCCCAGCTCCAGTTACGGT	ANAPC1
ANAPC1_7	ACTGGGCCGAGGCATTGTGT	ANAPC1
ANAPC5_1	GAGGCTGTATGGCCGCAGGT	ANAPC5
ANAPC5_2	CCACCTCGCAGAGCTACACG	ANAPC5
ANAPC5_3	GAGCGGCGTATCTCAAGCTC	ANAPC5
ANAPC5_4	GCTGAAAGAAAGCTTACTGT	ANAPC5
ANAPC5_5	CTGGAGACACACGTGATCGT	ANAPC5
ANAPC5_6	GGAACTGACCAGTAGAGATG	ANAPC5
ANAPC5_7	GAACAAGGGACTGTATTCCC	ANAPC5
ANAPC7_1	GTTTGAACAGGCACAGATGT	ANAPC7
ANAPC7_2	GATCCCATCAAGTATAGCAA	ANAPC7
ANAPC7_3	TCATACCCAGAAACCACCCA	ANAPC7
ANAPC7_4	GCGACAAGGTGCGAGCCGTA	ANAPC7
ANAPC7_5	GCTACCTACTGGCACGAGAA	ANAPC7
ANAPC7_6	TACTTAAGGGAGCAGCACTT	ANAPC7
ANAPC7_7	TACTCCCGGGCCCTCTATTT	ANAPC7
ANKAR_1	TTAGCTTCTAAACTGATGGA	ANKAR
ANKAR_2	TCCATCTCTAATCAACCTAC	ANKAR
ANKAR_3	TGAAGTCCGCTGTTGAAAGA	ANKAR
ANKAR_4	AGTTAGCACCGATAGAAAAC	ANKAR
ANKAR_5	ATATTACTCAATACCAGTCA	ANKAR
ANKAR_6	AAATGTAATGAACTGTATAC	ANKAR
ANKAR_7	AGTGTGAAAGCTATAAACGA	ANKAR
ANKMY1_1	ATGGGCACGCAGCACAGGTT	ANKMY1
ANKMY1_2	AATCAATGAGACCCCTTTGT	ANKMY1
ANKMY1_3	CCATCTCACAGTCATACCAT	ANKMY1
ANKMY1_4	TTGCGGAAAGAGCTTGTCAT	ANKMY1
ANKMY1_5	TGGTGCCGTAGCCTTCTCGG	ANKMY1
ANKMY1_6	GGTGTCGAGACCTACCCCGA	ANKMY1
ANKMY1_7	ATGGTCCGTTCAGCAACATT	ANKMY1
ANKMY2_1	AGGTAATAAAGACATCACAT	ANKMY2
ANKMY2_2	GCTCAGATGGCAGCCTTTGT	ANKMY2
ANKMY2_3	ATGCTGATGACAATTTACAT	ANKMY2
ANKMY2_4	TTATATGCTGCATGCATTAG	ANKMY2
ANKMY2_5	GGATTATTACACTAAGCCCC	ANKMY2
ANKMY2_6	TTAGGTACTGTCCAAGAAGC	ANKMY2
ANKMY2_7	AGGAGTGTAGCTTCACAGTA	ANKMY2
ANKRD13B_1	GAGTCTCTGTGTACACCACC	ANKRD13B
ANKRD13B_2	CTGGCGCACGGCGCAGACGT	ANKRD13B
ANKRD13B_3	ACCACATGACCTGGCAGCGA	ANKRD13B
ANKRD13B_4	TCGGTACCGGGACTACCAGC	ANKRD13B
ANKRD13B_5	TGACGACGGGCGCGGTAAGC	ANKRD13B
ANKRD13B_6	GGTGTCACTAGGGCAGATCT	ANKRD13B
ANKRD13B_7	ATGGGTATGAAGCTAAGGTG	ANKRD13B
ANKRD16_1	GCAGTGCAGGAGGGTATCCC	ANKRD16
ANKRD16_2	TGATGGACGCAATCCAGTGT	ANKRD16
ANKRD16_3	TCCGCTCCACACCTACCAGT	ANKRD16
ANKRD16_4	GGTAGCGCACGCAGTCTCGG	ANKRD16
ANKRD16_5	CCAGACTACAGAGACAACTG	ANKRD16
ANKRD16_6	GCCTGCACAAGGAAGAACCT	ANKRD16
ANKRD16_7	GCAGAGGCCGCTTGTAGTCT	ANKRD16
ANKRD23_1	CCGCGGCAGGCCCAGAACAC	ANKRD23
ANKRD23_2	CAAGTCTCGCGCGTCCACTG	ANKRD23
ANKRD23_3	TCCACCGCACCGCCTTGCAC	ANKRD23
ANKRD23_4	CCTCCCACTCACCTTAACCA	ANKRD23
ANKRD23_5	CAGGTTATCCAGATTAAATC	ANKRD23
ANKRD23_6	AGGAACATCTCCAGGCCCAC	ANKRD23
ANKRD23_7	ACAAGTACTTGACAGACGGA	ANKRD23
ANKRD27_1	TGGCAGCTTCGAATGAGGTC	ANKRD27
ANKRD27_2	ACCTCGTGCCAAAAGAGAGC	ANKRD27
ANKRD27_3	TCATGATGGACGTATATCTG	ANKRD27
ANKRD27_4	GGAGAATGGAGTGACAACTG	ANKRD27
ANKRD27_5	GAGTCGTGCAGACTTGACAT	ANKRD27
ANKRD27_6	GTAAATGCCACAGACTACCA	ANKRD27
ANKRD27_7	CCTGTGTATAGCCCATCCTT	ANKRD27
ANKRD28_1	GCAATCTGAAAAGCCGCTTA	ANKRD28
ANKRD28_2	AGATAGGCGTGCTATCCATT	ANKRD28
ANKRD28_3	GAATGCTTACGGCTATTAAT	ANKRD28
ANKRD28_4	ACGTATCTGATCGAGCAGGG	ANKRD28
ANKRD28_5	TGCATCTCCAAGGTAAGCTG	ANKRD28
ANKRD28_6	GTGATCGGGAGAATCTACCG	ANKRD28
ANKRD28_7	TACGCTGATCATTCCACTAG	ANKRD28
ANKRD39_1	GGACCCAAGTCAGCCCGACT	ANKRD39
ANKRD39_2	GCAGCCCTGAATGGAGACCT	ANKRD39
ANKRD39_3	GAGGAGATGGACTTCGAGAG	ANKRD39
ANKRD39_4	TGCACCGAGCCAGCTACTGC	ANKRD39
ANKRD39_5	GCGCTGGGATGCGAGCAGCA	ANKRD39
ANKRD39_6	AGTGTGATGCCCAGACCCAC	ANKRD39
ANKRD39_7	GGTTGGACCCATGTGATAGC	ANKRD39
ANKRD46_1	TTCACCTTGCAGCAGCTCGA	ANKRD46
ANKRD46_2	AAAATTGGATAGTATCCACA	ANKRD46
ANKRD46_3	TCAATACAGGCTTGCAGCAA	ANKRD46
ANKRD46_4	ATGGACTCAAAATTGATATT	ANKRD46
ANKRD46_5	CAGAGGAACCCACTCGAAAC	ANKRD46
ANKRD46_6	GCGCTTTGCCAGAACTAAAG	ANKRD46
ANKRD46_7	TAAAGATGTCATCCGATTGC	ANKRD46
ANKRD52_1	GATGCCCACTATGCACTGCA	ANKRD52
ANKRD52_2	GAGAAAGAGAACTCACCCTC	ANKRD52
ANKRD52_3	CTGGACGTAAGGGACCACAA	ANKRD52
ANKRD52_4	GGTACTTCACCACTTCAATC	ANKRD52
ANKRD52_5	TCACCAATGTTACTGCACAC	ANKRD52
ANKRD52_6	GGAGCTACTGGTTAATAATG	ANKRD52
ANKRD52_7	ACAATGCTGTACAACTGACC	ANKRD52
ANKRD54_1	AGGACGTGCAAGTAGCGCAG	ANKRD54
ANKRD54_2	CATACCTCCTCGTAGCAGTG	ANKRD54
ANKRD54_3	GGGAACACGCCACTGCACCT	ANKRD54
ANKRD54_4	GAGCCGCTGACTGACGCTGA	ANKRD54
ANKRD54_5	CTGATCCTAACCAGCGAGAT	ANKRD54
ANKRD54_6	CTCCCCAGGACTCACCAATC	ANKRD54
ANKRD54_7	AATGCCAATGATGTGGAAAC	ANKRD54
ANKS3_1	GCTCACCTGGAGAAGAAAGT	ANKS3
ANKS3_2	ATGTGGCAATCACCTCACGT	ANKS3
ANKS3_3	GTAGGAGGCATACATCAGCG	ANKS3
ANKS3_4	GTGGACGCGAGAGACCACAG	ANKS3
ANKS3_5	TGAATGTGCCGACCCCAGAA	ANKS3
ANKS3_6	ACTCCTTCACCACTTCATAC	ANKS3
ANKS3_7	AAGAGCCTCTATCGGAGCCC	ANKS3
ANXA2R-AS1_1	AGAGGCTTACAGACCCTACC	ANXA2R-AS1
ANXA2R-AS1_2	GCACCGAGCGCGCAGTTGGT	ANXA2R-AS1
ANXA2R-AS1_3	GCCCACAGGATCCTACAGGA	ANXA2R-AS1
ANXA2R-AS1_4	AGGTAGCAGAAGAAGTAGTA	ANXA2R-AS1
ANXA2R-AS1_5	AAGACTCCAGCACAAGAGGT	ANXA2R-AS1
ANXA2R-AS1_6	GAGAAGGGCCTTGACAAGTC	ANXA2R-AS1
ANXA2R-AS1_7	CGTTATCGGACGCTCTCTGG	ANXA2R-AS1
ANXA2R-OT1_1	AAAGCAGATTCCTCTCACAA	ANXA2R-OT1
ANXA2R-OT1_2	TTACCAGGAATCCTCTGCTA	ANXA2R-OT1
ANXA2R-OT1_3	TGACAAGTAATATGCCATGA	ANXA2R-OT1
ANXA2R-OT1_4	TTCCCTCTGCGAATCACACT	ANXA2R-OT1
ANXA2R-OT1_5	ACATCAAGTCCCTCCCCTAC	ANXA2R-OT1
ANXA2R-OT1_6	CAGTGCCAGTCGATCCGTCA	ANXA2R-OT1
ANXA2R-OT1_7	TGGCGGCGCTAGGACCCTTC	ANXA2R-OT1
AP4M1_1	ACAGTAATCGCCCAGAAGGG	AP4M1
AP4M1_2	GTATACCAGAGCCACATTGC	AP4M1
AP4M1_3	CTATGTACAGACCACATCCA	AP4M1
AP4M1_4	GAGCGGTGAGGGGAGGTCAT	AP4M1
AP4M1_5	TGGATGTGCAGGGAGAGATT	AP4M1
AP4M1_6	AGGTTATGGGCCAGGAATCC	AP4M1
AP4M1_7	CAGACACAGCGGCCTCTATT	AP4M1
AP4S1_1	GTATGCAGCTCTCTTCATTG	AP4S1
AP4S1_2	GGATAAAGTACACATCATTT	AP4S1
AP4S1_3	TAGCCATTAGACTTACCACT	AP4S1
AP4S1_4	AGATGAGTATTTCAGCCGAG	AP4S1
AP4S1_5	GGTTGGAGTTAATGACACTG	AP4S1
AP4S1_6	TCCTCATGGTGAATAAACAA	AP4S1
AP4S1_7	AGGATACATCTAATTCACTC	AP4S1
APEX1_1	ACAGCATATGTACCTAATGC	APEX1
APEX1_2	GTCTGGTACGACTGGAGTAC	APEX1
APEX1_3	CAGTATTGATGAGAGAGTCC	APEX1
APEX1_4	TGCCGTAAGAAACTTTGAGT	APEX1
APEX1_5	GAGGTCTCCACACAGCACAA	APEX1
APEX1_6	TCGGACAAGGAAGGGTACAG	APEX1
APEX1_7	AGGCGATGAGGAGCATGATC	APEX1
APOA1_1	GAGCACATCCACGTACACAG	APOA1
APOA1_2	GCAGGAGATGAGCAAGGATC	APOA1
APOA1_3	GGAGCTCTACCGCCAGAAGG	APOA1
APOA1_4	CCAAGGCGGAGCCTTCAAAC	APOA1
APOA1_5	ACTTCTTCTGGAAGTCGTCC	APOA1
APOA1_6	TTAGGGGACACCTACCCGTC	APOA1
APOA1_7	GTTGTCAAGGAGCTTTAGGC	APOA1
APPBP2-DT_1	GAGTGGAGTGGAGTGGATAG	APPBP2-DT
APPBP2-DT_2	TTGGAAGGGACGCTCTCCGT	APPBP2-DT
APPBP2-DT_3	GAACCTGCTGAAGTAACCGA	APPBP2-DT
APPBP2-DT_4	ATGCGGCAGGCGGAAAACTT	APPBP2-DT
APPBP2-DT_5	TCTGTTCTAGGAATTTACCA	APPBP2-DT
APPBP2-DT_6	CCAGATATAGCCTTCAACCT	APPBP2-DT
APPBP2-DT_7	GCCCCGAGTGACTCGGAACA	APPBP2-DT
APRT_1	GAATAGGAGGCCCACAGAGT	APRT
APRT_2	GGCCGCATCGACTACATCGC	APRT
APRT_3	GCGTGCTCATCCGAAAGCGG	APRT
APRT_4	GACACCTGAAGGCGACCCAC	APRT
APRT_5	GCAGCCCAGTCCAAGCTCCT	APRT
APRT_6	CAGGACGGGCGAGATGTCCC	APRT
APRT_7	TCTTACCTTCCCGTACTCCA	APRT
AQP11_1	GGAAGGTGGCTAGAAACTCC	AQP11
AQP11_2	CCTCTCGCTGACGTGATACT	AQP11
AQP11_3	TCTGCATCATCACGCCGCAC	AQP11
AQP11_4	GTAGACGAGCGTCAGCGTCC	AQP11
AQP11_5	TGGACGTGCCCACCAGAGTC	AQP11
AQP11_6	CCGAGTCGACTTGCTCAAAG	AQP11
AQP11_7	GGTACTGCACAAGCGCCTTG	AQP11
ARHGEF33_1	AGTGTGAGATAAATACTCGG	ARHGEF33
ARHGEF33_2	ATGTGGAGGCAGCCTAAGGA	ARHGEF33
ARHGEF33_3	GAAGATAAAAGCCACATTCC	ARHGEF33
ARHGEF33_4	ATTATTATGTTGCCTACCTA	ARHGEF33
ARHGEF33_5	GAGTCCAGATCTGTTCATGT	ARHGEF33
ARHGEF33_6	CCATTCTGTTAGGTCATCCA	ARHGEF33
ARHGEF33_7	GCAGATGTATCAGATATTCA	ARHGEF33
ARID1B_1	TGAGTGCAAGATCGAACGTG	ARID1B
ARID1B_2	CCCATGATGCGGAGCTACGG	ARID1B
ARID1B_3	GTAATTATTAAACTCCGGGA	ARID1B
ARID1B_4	TGGAAGCCATAAGTCCACTC	ARID1B
ARID1B_5	GCCCGTACATGCCGTCCATA	ARID1B
ARID1B_6	GTTGGCACTGATACCCATAC	ARID1B
ARID1B_7	TGAGAGCTGTAGCTATCCTG	ARID1B
ARL16_1	GAGACCTAAGAGCTGCACAC	ARL16
ARL16_2	AGAACAACTTGCAGAAGCAT	ARL16
ARL16_3	CATAGTAACTGGACCAGATG	ARL16
ARL16_4	CAGGATGCAGAGAGCTGGGT	ARL16
ARL16_5	CAGGTCGCCTTTCCCATCCC	ARL16
ARL16_6	AACTGCCGTTCTCTCCTGGT	ARL16
ARL16_7	ACAGAGAAAGATCACCATCC	ARL16
ARL6_1	GCTTGGCCTGAAGAAGAAGG	ARL6
ARL6_2	TGCCACTATTATCTAGCCCA	ARL6
ARL6_3	TCTATGCTGAATCCTATTGT	ARL6
ARL6_4	GTGTTTGACATGTCAGGTCA	ARL6
ARL6_5	AAGGAAGATACAGAAATCTC	ARL6
ARL6_6	TAGTAGTGATAGATTAAGAA	ARL6
ARL6_7	GATACTCTTCTGAATCATCC	ARL6
ARMC9_1	GGACTGTTATAGCCACAACC	ARMC9
ARMC9_2	CAAGGAGGCTCGTAACATGG	ARMC9
ARMC9_3	TAAATGAGGGGTGCACCATA	ARMC9
ARMC9_4	ACAGGCGGACACAGACGCTC	ARMC9
ARMC9_5	CTGCCTGTCTGACTACACGC	ARMC9
ARMC9_6	CGCTTGACCACATCCCATCC	ARMC9
ARMC9_7	AGGACAAGGATATCATCACC	ARMC9
ARMH1_1	TCTTCTTATCAGCTGTAAGC	ARMH1
ARMH1_2	CAGCACGCAGTCCACGATGC	ARMH1
ARMH1_3	GAGGCTCCCTACCTTCATAC	ARMH1
ARMH1_4	GAACTCTGGCAGGACATACA	ARMH1
ARMH1_5	TAACCCTCTTGGAAATACTT	ARMH1
ARMH1_6	AGGATACGTGATTCTAAGCG	ARMH1
ARMH1_7	GCTGCTGATACCGTCGGTCA	ARMH1
ARMH4_1	ACTGTCTCTGATAAGCTCGA	ARMH4
ARMH4_2	AGTGATAGCAATGGTTAACA	ARMH4
ARMH4_3	GATGACAGCTGATAACACCC	ARMH4
ARMH4_4	TTAGTATTCACATAGGATGA	ARMH4
ARMH4_5	GATGATGTCAGCAGTACCAT	ARMH4
ARMH4_6	CAGCCCTGCTAATAGCGCAT	ARMH4
ARMH4_7	GGAGATAGCACATGTTCATG	ARMH4
ARSK_1	GTCATATACTCCTCAGACCA	ARSK
ARSK_2	ATTATACCACCTACCAAGCA	ARSK
ARSK_3	GCGCGTGATGGGCAACAAAT	ARSK
ARSK_4	TAAGAAGAGTAATAATCTAC	ARSK
ARSK_5	GTTACGGATAAGATTAACCA	ARSK
ARSK_6	TTGCCCCCTCAGTAATCGTG	ARSK
ARSK_7	TCACTCACTTAACAGAATCT	ARSK
ASMTL_1	TGAGGGCTTTATGCTATCCA	ASMTL
ASMTL_2	GATGGCGAATACTCTCTGCA	ASMTL
ASMTL_3	CTGGGAATACGTCCACAGCG	ASMTL
ASMTL_4	GTCCGCTCCAATGACCACGT	ASMTL
ASMTL_5	AGAGAACACAGCGTGTTCAC	ASMTL
ASMTL_6	TACTCCGTATGGGTACGCCA	ASMTL
ASMTL_7	GGAATTCTACGAGGAAACGA	ASMTL
ATAT1_1	ATCCTTGATGCACTAGTGAT	ATAT1
ATAT1_2	TGATCGTGAGGCTCATAATG	ATAT1
ATAT1_3	GTGATACCTGCAACATATAC	ATAT1
ATAT1_4	AGGGTCGGTCAATTGCCAGT	ATAT1
ATAT1_5	AGCATGTGGCACTCACGGTC	ATAT1
ATAT1_6	CATGGCGTTGCACAGACTCA	ATAT1
ATAT1_7	CCTGAATAAGCACTACAATC	ATAT1
ATF6-DT_1	TACATAATGCAGCAGCGTTC	ATF6-DT
ATF6-DT_2	ACCATGGGAAAGATTCCACG	ATF6-DT
ATF6-DT_3	ACGAGGGATTTGTACGACAC	ATF6-DT
ATF6-DT_4	TAATATACCCACGAGCAGTT	ATF6-DT
ATF6-DT_5	CTAGAAGCATACGTATTCGT	ATF6-DT
ATF6-DT_6	GTTCTGAGATAGCCACGCTG	ATF6-DT
ATF6-DT_7	CTTAACTGGGACAGTAACCG	ATF6-DT
ATF6B_1	TGGAGAGACAGGTTCTATCT	ATF6B
ATF6B_2	AGGGAGTTGAACCTCTCCAG	ATF6B
ATF6B_3	TAGAACAGCGAGCTCAAGTT	ATF6B
ATF6B_4	GCTGGACTCGAATAGCACCC	ATF6B
ATF6B_5	AGGATGTTGGGTCATCTCCC	ATF6B
ATF6B_6	GATCGGCAGGAGTTCCCATG	ATF6B
ATF6B_7	ATTACCTGAGGAGCCATCAA	ATF6B
ATL1_1	GGGTCTGGTGGAGTACTTCA	ATL1
ATL1_2	AAATCGGATCCTTCTCTCGG	ATL1
ATL1_3	GTGTTATTGATGGATACTCA	ATL1
ATL1_4	AGGATGAGGTAGCAGAAAAC	ATL1
ATL1_5	CACAATGATCAGCTCAATAC	ATL1
ATL1_6	GTTGAGATACATGTACAACC	ATL1
ATL1_7	GGATCTGAGCGAGAGACCAC	ATL1
ATP2C1_1	GTTCCAATGACAACACCCTA	ATP2C1
ATP2C1_2	GCATACACTTGCCCGAGACT	ATP2C1
ATP2C1_3	AATGATTACTGGAGATTCAC	ATP2C1
ATP2C1_4	TGTACTACATACCAGAGCAA	ATP2C1
ATP2C1_5	GTCACAGTGACGCTAGCTCT	ATP2C1
ATP2C1_6	GGAGCTGTCACCTTAGAACA	ATP2C1
ATP2C1_7	TCTTACCACAGTGATACTGA	ATP2C1
ATP5MF-PTCD1_1	GATATATTCCAGGCCCTGGA	ATP5MF-PTCD1
ATP5MF-PTCD1_2	GGATTTGCGGAATAGTCTCC	ATP5MF-PTCD1
ATP5MF-PTCD1_3	GCAGGATGAACAGTCCCATG	ATP5MF-PTCD1
ATP5MF-PTCD1_4	ACCGTGTAGTTGCTCTCCAT	ATP5MF-PTCD1
ATP5MF-PTCD1_5	GCAGTGCAAACACCTGATCA	ATP5MF-PTCD1
ATP5MF-PTCD1_6	ACACATCGAGGCACATCCTA	ATP5MF-PTCD1
ATP5MF-PTCD1_7	TAGAGCTGAGTCCTTCCAGG	ATP5MF-PTCD1
ATP6AP1L_1	GCTGTGGGAGGCATTGACAC	ATP6AP1L
ATP6AP1L_2	GCAATGCATGTGCATCCCAC	ATP6AP1L
ATP6AP1L_3	ATAAAGACGTGACCCAAACT	ATP6AP1L
ATP6AP1L_4	AAGAGGTCAAATAACCTTAT	ATP6AP1L
ATP6AP1L_5	AATGTCACTAAAGTACGAGT	ATP6AP1L
ATP6AP1L_6	TAGGGAAGGCTAAGTTCATA	ATP6AP1L
ATP6AP1L_7	GATCTCCTAAGGCTATTTCA	ATP6AP1L
ATP6V0A2_1	GTGTCTGGCCTAATTAACCA	ATP6V0A2
ATP6V0A2_2	TAAGGGCCTCGGAACACTCC	ATP6V0A2
ATP6V0A2_3	CATGTTCAGCATGTGATAGA	ATP6V0A2
ATP6V0A2_4	GGGCTGTTCTCAGTGTACAC	ATP6V0A2
ATP6V0A2_5	AGCTACAGAGAAGTCAATCC	ATP6V0A2
ATP6V0A2_6	TGTTTGGATAGGGGTACACG	ATP6V0A2
ATP6V0A2_7	AAGAATCACTCTCTAAGGAA	ATP6V0A2
ATRIP_1	AGACAGAGATCAAACACTCA	ATRIP
ATRIP_2	GAGACTCAGAACTACTACTC	ATRIP
ATRIP_3	GGAGTTCAGACTGCAATGAT	ATRIP
ATRIP_4	ATCACGTGAGCACTCATTCC	ATRIP
ATRIP_5	ACAGGCCCTGAGCCAATGTC	ATRIP
ATRIP_6	TGAGGACTCAGTGTGCATCC	ATRIP
ATRIP_7	TCAGGATACAAGCCTCTGGT	ATRIP
ATXN7L3B_1	CAAGCTAGAGGCCATCGCTC	ATXN7L3B
ATXN7L3B_2	TACCAGTCTCTGCGAACTCC	ATXN7L3B
ATXN7L3B_3	CCTGGATACTAACAAGCTAG	ATXN7L3B
ATXN7L3B_4	GATTTACGTAGACCTGATAG	ATXN7L3B
ATXN7L3B_5	GTGCACCGGGCAGTCAAGTG	ATXN7L3B
ATXN7L3B_6	CCTGATAGAGGATTCTTGTT	ATXN7L3B
ATXN7L3B_7	CGCAGAGACTGGTAGCGTGA	ATXN7L3B
AVEN_1	GTTCGGCAGCAACGTTGAGT	AVEN
AVEN_2	ACTGTGAGAATGAGTCCCCT	AVEN
AVEN_3	GTTTGCTGAGGAGAAAGAAT	AVEN
AVEN_4	TCAGGGTACAGTTCCTTTAG	AVEN
AVEN_5	GACAGCGATGCAGAGACCTA	AVEN
AVEN_6	GCAGCGGCGGTAGCCAGAGG	AVEN
AVEN_7	TTATGTGGATAGTGAGTTAT	AVEN
B3GAT3_1	ACGATGACAACACCTACAGC	B3GAT3
B3GAT3_2	CGTTAGATGCGCTGGACCCG	B3GAT3
B3GAT3_3	AGAAGGACCCACCACCACCA	B3GAT3
B3GAT3_4	CCACAGCACCCCCTCTGCCC	B3GAT3
B3GAT3_5	CCAGAGCCCATACCTGGCAT	B3GAT3
B3GAT3_6	GGGCAGCAGCCGAGCAGCTA	B3GAT3
B3GAT3_7	GCTGTACCAGCGCGTAGAGG	B3GAT3
B4GAT1_1	ACGGCTGCCTCGTAACGCGA	B4GAT1
B4GAT1_2	GGTAATCGCCGCTAGCGTCC	B4GAT1
B4GAT1_3	GCTGGATCAGAGCAACCAGT	B4GAT1
B4GAT1_4	CCCAGCGCATAATTAATCCC	B4GAT1
B4GAT1_5	AGCGCTCCAGCAGACCCGAC	B4GAT1
B4GAT1_6	GTGGCCAGGATCACATCGTT	B4GAT1
B4GAT1_7	TGACCTGGTCCACGGACCGT	B4GAT1
B4GAT1-DT_1	GGTCTGCGTTGCGACTTACG	B4GAT1-DT
B4GAT1-DT_2	AGCGTGGTAAAGGATGGCGC	B4GAT1-DT
B4GAT1-DT_3	CTGGATAAGGATGTCTCTCA	B4GAT1-DT
B4GAT1-DT_4	GGTCAGAGCCCAGACTGGAT	B4GAT1-DT
B4GAT1-DT_5	CCTGGGCTGGATCTCAGCTC	B4GAT1-DT
B4GAT1-DT_6	GGGAAAGAAGAAGCCGCGGA	B4GAT1-DT
B4GAT1-DT_7	GCGAATGGCGAGCTTGGCTC	B4GAT1-DT
BAG6_1	ATATACAGACCTTACTATCC	BAG6
BAG6_2	AGATGGTGAGCGGCCTTGTG	BAG6
BAG6_3	CTCAGCTGAGGACTCGACAT	BAG6
BAG6_4	GCACCTCGACATACTCCGCA	BAG6
BAG6_5	CAGGTCAGACAGTGCAACAA	BAG6
BAG6_6	GGCATCGCCACAGTGATGGT	BAG6
BAG6_7	GAAGCTTCAGGAATACAGTA	BAG6
BAHD1_1	TGAGCTCAGGCCCAACACAC	BAHD1
BAHD1_2	TTAGGAAAGCAGCTGCGTTC	BAHD1
BAHD1_3	GCCACAGGTAGTGCCAGCGT	BAHD1
BAHD1_4	CAATGGCAAGAACTATCCCA	BAHD1
BAHD1_5	AAGGCTGCCCTGATGAACCA	BAHD1
BAHD1_6	TGGGCTTCTCAGGAACCAAT	BAHD1
BAHD1_7	GCTCCGAGCTCAGTGCCCTC	BAHD1
BAIAP2L2_1	CAGGTGCAGACATTCCATGG	BAIAP2L2
BAIAP2L2_2	GATGGCACTGAAGTAGACCT	BAIAP2L2
BAIAP2L2_3	ATCTGCACCAAGATCTCCCC	BAIAP2L2
BAIAP2L2_4	GGTACTCGAGCTCATAGTGC	BAIAP2L2
BAIAP2L2_5	GTGGTTGGCGCCCTCCGAGT	BAIAP2L2
BAIAP2L2_6	GAGTCAGCGGGCGGCTGAAT	BAIAP2L2
BAIAP2L2_7	CTGGAGAACCTGGTGTACCT	BAIAP2L2
BBOF1_1	TTACACAATAGCCTCATGGT	BBOF1
BBOF1_2	AAACACAGAGCGGATACATC	BBOF1
BBOF1_3	TACAGGAACAAAAGTATACC	BBOF1
BBOF1_4	GAGTTCTGTGACTTCCAACC	BBOF1
BBOF1_5	CAGGAGAAAGATAATATGGT	BBOF1
BBOF1_6	TCAGAAGAAGGTAGTAAACT	BBOF1
BBOF1_7	GATAGAGAACCAAGCAGGTC	BBOF1
BBS1_1	TCTTATACACATAGACACAA	BBS1
BBS1_2	GCTGGAGCTAAGTGAAATGG	BBS1
BBS1_3	CTAGGCAGGCAGAAAAGGTG	BBS1
BBS1_4	TCAGGGTTAAGGGGTCGATT	BBS1
BBS1_5	GGTGCTGGGCACCGAGAACA	BBS1
BBS1_6	ATGTTGCTCCATGAGGAAGG	BBS1
BBS1_7	AGAGGATTTGGAGGCAATTG	BBS1
BBS5_1	TTTGCACAATACCTGATCAC	BBS5
BBS5_2	GTATATAGAGAGCTTCAGTT	BBS5
BBS5_3	CAATCAATAAGGACTTCTCC	BBS5
BBS5_4	ATGCCACACAATTCTCACAT	BBS5
BBS5_5	TCACAGAAGTAAAAAGTCTA	BBS5
BBS5_6	GCATATTGAATATTACAACA	BBS5
BBS5_7	GATTCCATTGAAGACACCAA	BBS5
BCDIN3D-AS1_1	AGAGATAGAGGTTTATGAAC	BCDIN3D-AS1
BCDIN3D-AS1_2	GCCACTATCACTGGACATCT	BCDIN3D-AS1
BCDIN3D-AS1_3	AGGTAAGTGGCATTCTCAGT	BCDIN3D-AS1
BCDIN3D-AS1_4	GAGAAAGTGTTTCTATAAGG	BCDIN3D-AS1
BCDIN3D-AS1_5	TAGAAGCAGAATGTCTCAGA	BCDIN3D-AS1
BCDIN3D-AS1_6	CAGCACTGCCGTCTGATGAG	BCDIN3D-AS1
BCDIN3D-AS1_7	GCATTACAGCATGTGACCCC	BCDIN3D-AS1
BCKDHB_1	TTTGGCCAATGAGTTATCCA	BCKDHB
BCKDHB_2	CAGGGCTCACCGTACTCCCG	BCKDHB
BCKDHB_3	AATACCCCATTGTGTGAACA	BCKDHB
BCKDHB_4	TGAACCTAAAATACTTTACA	BCKDHB
BCKDHB_5	GTTGGCTTGCGAGACAAATA	BCKDHB
BCKDHB_6	ATGACCAACACAGCCCCAAG	BCKDHB
BCKDHB_7	CCCAGAGCGATAGCGATACT	BCKDHB
BCL2_1	CGCGCGGGGACGCTTTGCCA	BCL2
BCL2_2	TGTCGCAGAGGGGCTACGAG	BCL2
BCL2_3	TGGACATCTCGGCGAAGTCG	BCL2
BCL2_4	TGTACTTCATCACTATCTCC	BCL2
BCL2_5	GACCCCACCGAACTCAAAGA	BCL2
BCL2_6	GCCCCATCCAGCCGCATCCC	BCL2
BCL2_7	TTCAGGGACGGGGTGAACTG	BCL2
BCL7A_1	ATCCCTACGAATCTACAAAT	BCL7A
BCL7A_2	TCGTAGGGATGTGTCACCAA	BCL7A
BCL7A_3	ATACTCACGTCATCAACCTT	BCL7A
BCL7A_4	TGGCTCAGAGGTGACCACTC	BCL7A
BCL7A_5	AGGCATCTGCGATGGAGCTC	BCL7A
BCL7A_6	AGATGATATCAAGAGGGTCA	BCL7A
BCL7A_7	AACTCGGCTGTGCCCAGCGA	BCL7A
BCR_1	AGGAAAAGAAGAGCTATGAC	BCR
BCR_2	AACTCCGTAGTTGTCCACGA	BCR
BCR_3	TTGCGGAGGCGGCTATACCC	BCR
BCR_4	ACCCCGACGGCAGTCCATGA	BCR
BCR_5	GGGCGCTGTGACTTACATGG	BCR
BCR_6	TGAGCTCTACGAGATCCACA	BCR
BCR_7	TGGCCTCGGACACGACAACC	BCR
BCS1L_1	GCAAGGCTAGCTCTCGAGCT	BCS1L
BCS1L_2	CGGCGGCGTGGATAGCCAAA	BCS1L
BCS1L_3	CATAGCTCCTGTCTCGAGCA	BCS1L
BCS1L_4	ACGTCTGTAAGGAATGCCTA	BCS1L
BCS1L_5	GCTGAGTACGGGTACTGTGG	BCS1L
BCS1L_6	AGATGATAGACTTGCAGACG	BCS1L
BCS1L_7	AATGGCGCCGGAATGCCACC	BCS1L
BDNF-AS_1	CTAGTATCGCGAGATCAGGA	BDNF-AS
BDNF-AS_2	TTGGACGAAGATCAGTCACA	BDNF-AS
BDNF-AS_3	ATGTATCTTAGGCTCACTTA	BDNF-AS
BDNF-AS_4	GCCAGCTCTAGTGACACACA	BDNF-AS
BDNF-AS_5	AGAGTTGACAGAGGAGTATT	BDNF-AS
BDNF-AS_6	GAGGTGAGCAGGGTATAAGT	BDNF-AS
BDNF-AS_7	AGTGTTCCCACTGCAAACTA	BDNF-AS
BEND5_1	AGCTCCGTGACCTTAACCGG	BEND5
BEND5_2	GGTACACGGCGTACACCTTC	BEND5
BEND5_3	TCGAGCCCGAGCCGGAGTTA	BEND5
BEND5_4	GGGGCGGAAGCCGAGCGAAG	BEND5
BEND5_5	CCTAGGTCCCGCCATTGATC	BEND5
BEND5_6	CCAAGAAGCTCAAGGAGTAC	BEND5
BEND5_7	ACATGATTAAGAGAAAGCTT	BEND5
BEND6_1	GCCGAGGCTCTGCTTAAGGG	BEND6
BEND6_2	TAGTGACATGGATAAAGGAC	BEND6
BEND6_3	TCAGTCTGATGCTCTTCCTC	BEND6
BEND6_4	GAGGAAAAGAACAGAGACAA	BEND6
BEND6_5	TGACCAAAGACTGTCGAAGT	BEND6
BEND6_6	ACCAACCAATTCTTCAAACT	BEND6
BEND6_7	TCCTCACTGGAGCTTTCACC	BEND6
BMP1_1	CTGTGCCTACGACTATCTGG	BMP1
BMP1_2	AGGGAGATGCGGTACTGGGT	BMP1
BMP1_3	GTAGCCAGAGGGCAGTCTTC	BMP1
BMP1_4	ACAAGTGCAGCTGTGACCCC	BMP1
BMP1_5	ACAGCATCATGCATTACGCT	BMP1
BMP1_6	GGCGCATCTCTGTCACACCC	BMP1
BMP1_7	TGCTGCGGAATTCAACCCAG	BMP1
BOLA2P3_1	CCGACACCGCCAGAAGCTAC	BOLA2P3
BOLA2P3_2	TACGCAGGAGCGCTTCTGCT	BOLA2P3
BOLA2P3_3	ACTCAGGGCCGAATACCTCA	BOLA2P3
BOLA2P3_4	GACTACCACCATGGAACTCA	BOLA2P3
BOLA2P3_5	GTTCAAAGGCATGGATACGC	BOLA2P3
BOLA2P3_6	CTAGGCACGCGTTCACCAGG	BOLA2P3
BOLA2P3_7	AGGCGGTGTCTCTGAAGCAG	BOLA2P3
BPTF_1	GTTCCGCAGTACCTCGTAAA	BPTF
BPTF_2	CCCACAGTAACCGTAACATC	BPTF
BPTF_3	AACGATGCAGCAAGCGACAT	BPTF
BPTF_4	AATTGGTGGAGTATTGATTG	BPTF
BPTF_5	GAGGCAGAGGACTACCCATA	BPTF
BPTF_6	GCAACACAGTCAGTCACACC	BPTF
BPTF_7	ACTGCTATCCTGAATAGACA	BPTF
BRCA1P1_3	AAATCTTACAGTGTCCAATC	BRCA1P1
BRCA1P1_4	CTTCTGGTGACTTACCAGAT	BRCA1P1
BRWD1_1	AGATATTATAGATACCCCAA	BRWD1
BRWD1_2	GAGATGGAACAGCACGGATT	BRWD1
BRWD1_3	AGAAAAATGGATCTTAGGGT	BRWD1
BRWD1_4	AGGTACCACTAGGCATATTT	BRWD1
BRWD1_5	GGTGGGGAACCATAATTCAC	BRWD1
BRWD1_6	AAGTATCAGAGATTAGTACC	BRWD1
BRWD1_7	AGAATACAATGATTGCTGCG	BRWD1
BSN_1	TTGGTTGGGTAGGTTATATC	BSN
BSN_2	TGGCGCGTCACTGCTAACCC	BSN
BSN_3	TGCCAAGCCGAGCTCAACGT	BSN
BSN_4	GGATAGCGGTACAGCCCTGT	BSN
BSN_5	ACTCCATGGACCAGTATGGT	BSN
BSN_6	ACCACGGGAGCGGTCCTCAG	BSN
BSN_7	TGGAGAAGCTGCGACAACTT	BSN
BTBD2_1	GTTCATCGAAGAGTCGCGCC	BTBD2
BTBD2_2	GTCGGGCAGCTCAATCTCCG	BTBD2
BTBD2_3	GCTGCAGGTCCCGCACAGTC	BTBD2
BTBD2_4	GCCCTTACCCAGGTCAATGT	BTBD2
BTBD2_5	ACGCAATGGGCCTCGAGCGC	BTBD2
BTBD2_6	GCGAAGCGCTCCTGCACGGT	BTBD2
BTBD2_7	CAGGTTTCTCTACTCGGACG	BTBD2
BYSL_1	CATCCCTGCACTCTCCAACT	BYSL
BYSL_2	GTATTATCTAAGTACCGCAG	BYSL
BYSL_3	CAACGTCATCTCGTACTCGA	BYSL
BYSL_4	AGGAACTCGAGGCCGAGCAT	BYSL
BYSL_5	TTCCCCTCTTAGGCGCACCC	BYSL
BYSL_6	TGTACACTTCTAGGACCCGG	BYSL
BYSL_7	TCTTGAGAGCCATGTAGAGA	BYSL
BZW2_1	GCCTGTAGAGTCCAGAAATT	BZW2
BZW2_2	AACCATCCGAAACTATGCTC	BZW2
BZW2_3	TCAGGGATACACTTGTCCAG	BZW2
BZW2_4	TCAGGAATGCCCGATCAAGG	BZW2
BZW2_5	GGAGGAACGCGCATAGATGA	BZW2
BZW2_6	CAAAGACGAGGTAACAGAGT	BZW2
BZW2_7	GAGATATAAGTATTTGGAGA	BZW2
C10orf95-AS1_1	TTAACTGTGGAATAGTGAGG	C10orf95-AS1
C10orf95-AS1_2	AATGTGAACTAATCACATAA	C10orf95-AS1
C10orf95-AS1_3	TGAAATGGCTCACTGACAAG	C10orf95-AS1
C10orf95-AS1_4	CAGTCCTTACAGCAGAGAGA	C10orf95-AS1
C10orf95-AS1_5	AATGGGCTGACCTTAAGATA	C10orf95-AS1
C10orf95-AS1_6	AAGACTTAACCAGCCATCAC	C10orf95-AS1
C10orf95-AS1_7	TCTGCAACCTTACTTCTCCC	C10orf95-AS1
C11orf65_1	GCTATCTACTGATGGTATGG	C11orf65
C11orf65_2	GAAATATATTAATCCCAAAG	C11orf65
C11orf65_3	AAAATCTTATAGTATATATC	C11orf65
C11orf65_4	ATTCATGTGCGATTCAGATT	C11orf65
C11orf65_5	TGCCTATTTAGGTACTACTC	C11orf65
C11orf65_6	TTAGCACAGAGATCTTCAAT	C11orf65
C11orf65_7	TATCATCGTATAGAAAACAA	C11orf65
C12orf57_1	GATAACGCCTGCAACGACAT	C12orf57
C12orf57_2	CAGGAGGTTATCAAAGCCTA	C12orf57
C12orf57_3	CATGCGCACTGCATTCTCCG	C12orf57
C12orf57_4	AGTGCGCATGGACGAGGCTC	C12orf57
C12orf57_5	GGCCACGCAGATCCAGCAGG	C12orf57
C12orf57_6	CTATGGCTTCAGCTGCGACG	C12orf57
C12orf57_7	TGACCAAGCGAGCAAACTTA	C12orf57
C12orf73_1	GGTGCACAGGTACTACCGAC	C12orf73
C12orf73_2	CAGGGGCAGAAGTGGTGCAC	C12orf73
C12orf73_3	CAGGTACTACCGACCGGACC	C12orf73
C12orf73_4	AATGTTCGCAGCCAGTCTCC	C12orf73
C12orf73_5	AGTCTCCTGGCCATGTGCGC	C12orf73
C12orf73_6	CCTCCCGCACTCACCAGGTC	C12orf73
C12orf73_7	CATGTGCGCAGGGGCAGAAG	C12orf73
C16orf46_1	TATTTGGTGCAACAAAGACT	C16orf46
C16orf46_2	GCAGATGTCGCTAATTGCCC	C16orf46
C16orf46_3	AGACCAAGCCTCCTACTGAG	C16orf46
C16orf46_4	CCATCTGGACAAGTATAGGT	C16orf46
C16orf46_5	GAGAAGTCCTTCCCCACCCT	C16orf46
C16orf46_6	AGTTCCAATAATAAACTCTT	C16orf46
C16orf46_7	GAGCAGCCCCTCCCAGACTC	C16orf46
C16orf96_1	GGAATCATCGCCCAAGATCT	C16orf96
C16orf96_2	TACCTAGATAACTCAAGCGC	C16orf96
C16orf96_3	GGTGAGCCGCCTCGACAAGT	C16orf96
C16orf96_4	AGGACACCTAAGTCCCACAG	C16orf96
C16orf96_5	AAGAACATGCTTGACAAGGT	C16orf96
C16orf96_6	GCAGACTGTCTGGCATTATG	C16orf96
C16orf96_7	TGTGGCATCTGATCAAGCTC	C16orf96
C17orf113_1	CAGGGACCAAGTGGGAACTA	C17orf113
C17orf113_2	TGAAGGCATCCCCATATGTG	C17orf113
C17orf113_3	GCTGACTACTGTGTACTGCA	C17orf113
C17orf113_4	GGCAAGTGGCCCGGAGCTGT	C17orf113
C17orf113_5	TGGCGGGCTGGCCATCACAG	C17orf113
C17orf113_6	CAGATACGCCGAAAGCCTGC	C17orf113
C17orf113_7	TATTGACCCAAGTAGGCCGG	C17orf113
C17orf80_1	AGGGACACAATGATGATTCT	C17orf80
C17orf80_2	TACCTCTGGTGATCTCAAAT	C17orf80
C17orf80_3	GGAAAGAGCAGCTACTACAA	C17orf80
C17orf80_4	AGCAATGAGAGAGATTCCAA	C17orf80
C17orf80_5	GCTGGAGCGTCTTTACTGGT	C17orf80
C17orf80_6	GGAATGAACAAACTTAAATG	C17orf80
C17orf80_7	CAAGAGAAAGGACTTACCCT	C17orf80
C19orf44_1	TCAGAGCCGAGGCGTCCACT	C19orf44
C19orf44_2	GCAGCTTCCGATTCATGATC	C19orf44
C19orf44_3	TGGGTCCACTCCCGAGCACA	C19orf44
C19orf44_4	AAGTTCACGGGCTTGATTCT	C19orf44
C19orf44_5	CGGGACTGGGATTACCGTCG	C19orf44
C19orf44_6	TGGTAAGATTTCTACTGATC	C19orf44
C19orf44_7	TGTCAGTGAGAACTCCGATT	C19orf44
C1orf220_1	AATATATGGGCAAATGTACA	C1orf220
C1orf220_2	AGGGAGTATAAGGCAAAGGG	C1orf220
C1orf220_3	GAACTCTACACTAAATGTGG	C1orf220
C1orf220_4	AGGACTAAGATACCATTCCA	C1orf220
C1orf220_5	GGGCCACGAAGGATGGACGA	C1orf220
C1orf220_6	GAAGAATGAACAGACCTAGT	C1orf220
C1orf220_7	GAATGGGCCAAGACATACCC	C1orf220
C1QTNF3_1	GAGCGGAAGAACTAATAAAG	C1QTNF3
C1QTNF3_2	AGATGAGCTACCGCACCCCG	C1QTNF3
C1QTNF3_3	TGGCCGTAGCGGCTCCAGGA	C1QTNF3
C1QTNF3_4	AGCGGAGCCATCCTAAAACT	C1QTNF3
C1QTNF3_5	CCATGTATTCATCTTGACAC	C1QTNF3
C1QTNF3_6	TAGCCCAGATCACCACATTC	C1QTNF3
C1QTNF3_7	ACTTCAGCAATCAGAACAGT	C1QTNF3
C1QTNF3-AMACR_1	TATGTGTACCTTATGCACAA	C1QTNF3-AMACR
C1QTNF3-AMACR_2	GATGTCATGACTGGTAGATT	C1QTNF3-AMACR
C1QTNF3-AMACR_3	GAAGCCATGAATGCAATCTA	C1QTNF3-AMACR
C1QTNF3-AMACR_4	AGGGCGACAAAGGTGACCTG	C1QTNF3-AMACR
C1QTNF3-AMACR_5	TACAGCTTTCGAGGCTACCA	C1QTNF3-AMACR
C1QTNF3-AMACR_6	CAACACTTACTGCAGTCTGG	C1QTNF3-AMACR
C1QTNF3-AMACR_7	CTTCAGCATGATGAAGCATG	C1QTNF3-AMACR
C20orf203_1	GCAACACCCAGGCCCTTATC	C20orf203
C20orf203_2	CAAGGTGGGTCGGAGAGATA	C20orf203
C20orf203_3	GAGTCCAGCCAAGACTGATG	C20orf203
C20orf203_4	CTGTGATCCAGCATGTTGGG	C20orf203
C20orf203_5	TGGACTCACTGCCCACCTCT	C20orf203
C20orf203_6	TGGAGGCCTCAGGCTCAGCA	C20orf203
C20orf203_7	GAGGAGGAGGCTGGCGCTGG	C20orf203
C20orf96_1	TGACTAGGGTCCAACCAGGT	C20orf96
C20orf96_2	GCAGACCATCATCGACATCT	C20orf96
C20orf96_3	GGCGCATAAGAGTGGAGATC	C20orf96
C20orf96_4	ATCCAAGAGAACTACATAGA	C20orf96
C20orf96_5	CATGGTCCATGTAAGTGCTC	C20orf96
C20orf96_6	TGAGGAAGTTCTCACGGCTT	C20orf96
C20orf96_7	GGAAGATGCATGCCAAAATC	C20orf96
C21orf62-AS1_1	AGATGGTCACTAGTAGATCC	C21orf62-AS1
C21orf62-AS1_2	AAGACCCATGGGATGAGCAT	C21orf62-AS1
C21orf62-AS1_3	TTAGTGAGCCTTCCCCCACT	C21orf62-AS1
C21orf62-AS1_4	GGTTAGGTCATGAGGAGAAC	C21orf62-AS1
C21orf62-AS1_5	ATTACCAATAGTCACACCTC	C21orf62-AS1
C21orf62-AS1_6	TTACGCGGAGCGGTAATGTG	C21orf62-AS1
C21orf62-AS1_7	TTGAAGAATGGGCTACTGCA	C21orf62-AS1
C3orf18_1	GTACAACTTCGACCCCACGG	C3orf18
C3orf18_2	AGGGATTCTGGTGTCATTAA	C3orf18
C3orf18_3	GCTGAGGGTAGTGGTCTCGG	C3orf18
C3orf18_4	CAGAAGCATGGTACCCACGC	C3orf18
C3orf18_5	GGTCAGACTCAGAGGTGGGT	C3orf18
C3orf18_6	GTGGGGTCGAAGTTGTACAT	C3orf18
C3orf18_7	TATCACCGTGATGATCCCAA	C3orf18
C9orf163_1	TGATTCCAGCCCACCTAGGG	C9orf163
C9orf163_2	GGAATAGTGATGGCCACCAC	C9orf163
C9orf163_3	AGTGCACGTCGGTGGCGAGT	C9orf163
C9orf163_4	GGGTTTCGGAGGACCCTAGA	C9orf163
C9orf163_5	AGGGACAGTAGAGGATGCGT	C9orf163
C9orf163_6	TGGACAGCATGGCTAATGGG	C9orf163
C9orf163_7	AGAGTTAGGGAGCACGTGGT	C9orf163
CAAP1_1	CCCGGACATCGTACCCGCGT	CAAP1
CAAP1_2	GAGCACAGTGACCTTGAAGA	CAAP1
CAAP1_3	TTTAGTGGAAGTGTCACCGG	CAAP1
CAAP1_4	TCTGATATATAGAAACTAAC	CAAP1
CAAP1_5	TGAAGTACCTTTAACACATC	CAAP1
CAAP1_6	GCGGGAGCGTCAGCTGCTGT	CAAP1
CAAP1_7	ACAGGAGCTCTAACTGTTCC	CAAP1
CABIN1_1	GTAGTGCAGCAAGTAAACGG	CABIN1
CABIN1_2	AGTTGAAGTTCCCTCAATGT	CABIN1
CABIN1_3	TGCGGTGCAATCCTGACCAC	CABIN1
CABIN1_4	ATCCGGTGTAGAATGATCCA	CABIN1
CABIN1_5	GTATGAAGCAGGCGACTACA	CABIN1
CABIN1_6	GGTGCCATACTCAATCCATA	CABIN1
CABIN1_7	AAAAATACACAGTACCTGGA	CABIN1
CACTIN_1	GGTGGCCCCAACCTGGACAT	CACTIN
CACTIN_2	AGAGGATCCAGGAGGACAAC	CACTIN
CACTIN_3	GGCTGGGGTGAGGAGTACAT	CACTIN
CACTIN_4	GGTCATGTCCCGCCAGAAGT	CACTIN
CACTIN_5	AGGCCGTTGAGGAACGTGTA	CACTIN
CACTIN_6	AGAGCACTTCAAGACATGGG	CACTIN
CACTIN_7	ATGTGCAGTCGGTGTTCAAG	CACTIN
CAD_1	AGGCTGCACGCACTAGCACA	CAD
CAD_2	GAAGGTGTGATCCTATCCAT	CAD
CAD_3	TAGGACATGAGGTGTTCGAA	CAD
CAD_4	AAGAAGAGACCCTCATACTC	CAD
CAD_5	AGTGAAACCAGTCAGCGATA	CAD
CAD_6	AACACCTCATTATGTAACCC	CAD
CAD_7	ATAGGAGGGGCGCACCACAC	CAD
CAPRIN1_1	ACAGCGAGTACAAGACCTTA	CAPRIN1
CAPRIN1_2	TGTACAACCAGAAGCGACAC	CAPRIN1
CAPRIN1_3	GGGTGATCGACAAGAAACTT	CAPRIN1
CAPRIN1_4	TAAGCTAGTAGACCCTGAAC	CAPRIN1
CAPRIN1_5	AATAAAGAAGACAGCACGTC	CAPRIN1
CAPRIN1_6	GCTTCTCAGCACCCCGCAAC	CAPRIN1
CAPRIN1_7	GTGCGGACTGACCTGAAACA	CAPRIN1
CARF_1	AGCTTACCGAGCTGGACAAG	CARF
CARF_2	GGCACAAGTGATTATACCTC	CARF
CARF_3	GGAACTGTTCAAACCCGATG	CARF
CARF_4	AGGTAACTGTACATACCACC	CARF
CARF_5	TCATATCACAGAATATACCA	CARF
CARF_6	AAAATTGGAGATTCATACCG	CARF
CARF_7	AGGATGAAGAATGTAATTGC	CARF
CARMIL2_1	GATGAGTCAGTCATCACACC	CARMIL2
CARMIL2_2	GACATGCGGCTATCAATCAC	CARMIL2
CARMIL2_3	TGAGACATGTGGCGCTTGGA	CARMIL2
CARMIL2_4	ACACTAAGTCTTGTATCACC	CARMIL2
CARMIL2_5	CAGCGCGGTCAGGTTAGGAT	CARMIL2
CARMIL2_6	ACTGAATCTCCTCTCGGAAA	CARMIL2
CARMIL2_7	GACAGGTCCCCCTTACGTGC	CARMIL2
CASC15_1	AGAGGACATCAAATTAGATG	CASC15
CASC15_2	AAGGAGACACAGTTCTCCGC	CASC15
CASC15_3	TGGACAGAGCAGTTCTATGC	CASC15
CASC15_4	GGATGTTCAGTAGTAACCCA	CASC15
CASC15_5	AACACTATGCATTAGGTATC	CASC15
CASC15_6	GCATGTATATGATTAACGGA	CASC15
CASC15_7	GGAAATGAGTGAGGATCAAT	CASC15
CASC2_1	AAGACTATAATGATACCTTG	CASC2
CASC2_2	GAGATAGAAGGGATATGTGC	CASC2
CASC2_3	AAGAGATGCAAATTGCCTCC	CASC2
CASC2_4	GCAGTGAAATACCAGATATT	CASC2
CASC2_5	AGGACCTAAGGGCAAGACAC	CASC2
CASC2_6	GGTCTACCAAGAGACTATGT	CASC2
CASC2_7	GTGGCCAAGGTTATCGACGA	CASC2
CASD1_1	TGGTCCATCAAGATTCACAA	CASD1
CASD1_2	ATTCAAAGAAGAAGGAAATA	CASD1
CASD1_3	GAAATCTGCCACTTGAGAGA	CASD1
CASD1_4	TGACAACAGGACCCATCTAC	CASD1
CASD1_5	ATGCAATATGTTTATCTACA	CASD1
CASD1_6	CTATACATAACACCACTACC	CASD1
CASD1_7	ACTCGAATGTGCATGTATAC	CASD1
CASKIN1_1	AAGATCGCGGCAGAGATCAG	CASKIN1
CASKIN1_2	GCCACGGTCCAGCGGCGCGT	CASKIN1
CASKIN1_3	CCTGCAGGTCCGGGCGACCA	CASKIN1
CASKIN1_4	GTGGACATCAAGGACAACAA	CASKIN1
CASKIN1_5	GCACCAGTCTAACCCGTGCA	CASKIN1
CASKIN1_6	CTTGACAATGGCCTCGCCCA	CASKIN1
CASKIN1_7	ATTAACCGCCAGACCAAGTC	CASKIN1
CASP6_1	AAGATTGTCTCTATCTGCGC	CASP6
CASP6_2	TAACAGAGAAATGTTTGATC	CASP6
CASP6_3	GTTGGACACCAACATAACTG	CASP6
CASP6_4	CTTGTCTTGTAGGCATGTCG	CASP6
CASP6_5	ACTACATCCAAAGGAATGAC	CASP6
CASP6_6	AAAAGTACAAAATGGACCAC	CASP6
CASP6_7	ACATTAACTGGCTTGTTCAA	CASP6
CAVIN4_1	AAAGCTTCAACAGGTCAATC	CAVIN4
CAVIN4_2	TTACCTGGAATATTACCACG	CAVIN4
CAVIN4_3	TAGAACTAGAATAGTGACCC	CAVIN4
CAVIN4_4	TCACAGTCGCATAGCAATAC	CAVIN4
CAVIN4_5	CAGGCTTAGGAAGTCAGGCA	CAVIN4
CAVIN4_6	CAATGGTAAGAGCAGCGTCT	CAVIN4
CAVIN4_7	TCTGTCTTTAACAACAGACA	CAVIN4
CBFA2T3_1	TGGGGAGTCCGGCATCGCTG	CBFA2T3
CBFA2T3_2	CACCGCCTGCCGCATCCCAG	CBFA2T3
CBFA2T3_3	TGGGGAGCGCGTGCGCACAC	CBFA2T3
CBFA2T3_4	GAATGACAAACGGCCGCAGA	CBFA2T3
CBFA2T3_5	CAGCCATGAAAACGGCCGTG	CBFA2T3
CBFA2T3_6	TGTGCACGGTGCACCATTGA	CBFA2T3
CBFA2T3_7	AGCAGCCGGCAGATGCCAGG	CBFA2T3
CBY1_1	GAAGGCGCTGAACCTCCCTC	CBY1
CBY1_2	ACAGTTGGATCGATCAACCC	CBY1
CBY1_3	GCAGCTCACCTGCTATCCAC	CBY1
CBY1_4	CCAGAGACAGGGGTTAGTGG	CBY1
CBY1_5	TCGCAGGCGGAACCAGCAGT	CBY1
CBY1_6	CGGGTTGATCGATCCAACTG	CBY1
CBY1_7	CGGATCCCCGACTATGAACC	CBY1
CCDC102A_1	TAGCCGCAGGGCGGTCAACT	CCDC102A
CCDC102A_2	GGTCGGACTGCACTGCCAAT	CCDC102A
CCDC102A_3	CGGCGTGGGCGGCAAGGAGT	CCDC102A
CCDC102A_4	TCGGACCCGACGTCACGCAC	CCDC102A
CCDC102A_5	CCAGTGGAAGATCAAGTATG	CCDC102A
CCDC102A_6	GCTCGGTGCACGCTCCAGCA	CCDC102A
CCDC102A_7	TCAACGCCAGTTTATCCCTG	CCDC102A
CCDC102B_1	GGTATTACAGGTATCCCTGG	CCDC102B
CCDC102B_2	TGAGTCTATCAGAGAGTATT	CCDC102B
CCDC102B_3	ATTAGAAGCTAAAGTTACCC	CCDC102B
CCDC102B_4	GCAGTCCGACCACCACCGCA	CCDC102B
CCDC102B_5	ACTCAGAATAAAACTAGAGA	CCDC102B
CCDC102B_6	AGAACTGTCAGGCAATATAA	CCDC102B
CCDC102B_7	GAAACGGTGAAACGAAAACT	CCDC102B
CCDC113_1	AGCCCGCACAGCTGGATAAC	CCDC113
CCDC113_2	CTGTCTGCCAACTTACCCTC	CCDC113
CCDC113_3	AGGATGACTTACGACACACA	CCDC113
CCDC113_4	TCCAGATGACAGCTTTAGCT	CCDC113
CCDC113_5	ATTACGCTAAACTGGAGCCC	CCDC113
CCDC113_6	GCAGGCGTAGATCCAAATCC	CCDC113
CCDC113_7	TTGAGGAGGCTGAAATTCGA	CCDC113
CCDC120_1	CTGCTCGGTGCTCAGATCAG	CCDC120
CCDC120_2	GCGGGTGCGAGCTACGAAGA	CCDC120
CCDC120_3	TGAAGTCAGAGCGTCTGCGG	CCDC120
CCDC120_4	GCTCCGCAAAGTGTGTCTCC	CCDC120
CCDC120_5	CAGCTGCGGGCAGTATCTGG	CCDC120
CCDC120_6	GCTGAGCAAGACGCATGCCC	CCDC120
CCDC120_7	GCCTGGTGAACGGCCCCAGT	CCDC120
CCDC138_1	GGTGATTTGGATATCTACTC	CCDC138
CCDC138_2	ACATATAGGTACCACTTAAT	CCDC138
CCDC138_3	AAGCATTGTAGAACACCATT	CCDC138
CCDC138_4	AGCTCGTTTAGATAATTTAC	CCDC138
CCDC138_5	AATTTATATATTGGTCCCTA	CCDC138
CCDC138_6	CTCGATGAGGTCGTATTAGT	CCDC138
CCDC138_7	AATGCCTTGAGTAAAATTAA	CCDC138
CCDC14_1	ATTCCGTAGAACATCAGTAC	CCDC14
CCDC14_2	AGGCCCAGTTGCTGCAATGT	CCDC14
CCDC14_3	ACAGAGGGCTTGGTATATTA	CCDC14
CCDC14_4	GTAATGTTATCCCCAATATC	CCDC14
CCDC14_5	CATAAGCCATAACTAGAATG	CCDC14
CCDC14_6	GTGAGAATGCTCAGTTACGA	CCDC14
CCDC14_7	GTTGTGACTGAGTAGGGCTT	CCDC14
CCDC168_1	ATAGCGTAGAACAAGTTATT	CCDC168
CCDC168_2	AATACTATATTGGACCGTTA	CCDC168
CCDC168_3	ACAGAGTATAGTGTCCCATT	CCDC168
CCDC168_4	TAAACTCTAATGTATAGCTC	CCDC168
CCDC168_5	GAACATGGAGGTTGATCCAC	CCDC168
CCDC168_6	AAAAGGTAGAGAGTCATGTT	CCDC168
CCDC168_7	CTGAGCTATATACAGAATCC	CCDC168
CCDC169_1	TAAACTGGAACAAGAATCAA	CCDC169
CCDC169_2	GAGAAAGTGGAAAAAATCCA	CCDC169
CCDC169_3	AAACTCAATACTGACAATGA	CCDC169
CCDC169_4	TGAACTAAGACACAAGATTA	CCDC169
CCDC169_5	AAGACACAAGATTACGGAAC	CCDC169
CCDC169_6	ATCACATTTCTACTCACCAC	CCDC169
CCDC169_7	TGTCTATGAACGAATGCCAG	CCDC169
CCDC180_1	AGGACTACACCATCCAAGTA	CCDC180
CCDC180_2	ACTTTCAACCAACTCTATCC	CCDC180
CCDC180_3	CCTGCACCAACAGCTCGCTC	CCDC180
CCDC180_4	CATGAGACCCCGCACTTCTC	CCDC180
CCDC180_5	TGTACACTTCGGGCCGCATG	CCDC180
CCDC180_6	GGGAGTATGGATACTCTCAC	CCDC180
CCDC180_7	CATGTGCAGAATTGTAAGGT	CCDC180
CCDC40_1	ACAGCCAGAGCGAGATCTCC	CCDC40
CCDC40_2	GCCATCCGCCAAGCCATCCA	CCDC40
CCDC40_3	TGAGCCTGTAGGTATTGAAC	CCDC40
CCDC40_4	ATAGGCCTCAATCTCGCCGT	CCDC40
CCDC40_5	CGACGGGCCTAAGACTCCGT	CCDC40
CCDC40_6	AAGGAGAAGACCAACATGGT	CCDC40
CCDC40_7	CTATACAGAAACTTCATCCC	CCDC40
CCDC62_1	AATACAAGTCTCCGCCATCT	CCDC62
CCDC62_2	TCGGCAGAAAGTGTTGACAC	CCDC62
CCDC62_3	TTAGGACAAAGATATTATTG	CCDC62
CCDC62_4	AGCTTGTAGCTGTCCTACCT	CCDC62
CCDC62_5	AAATAGTAGAGAGAGAAAAG	CCDC62
CCDC62_6	GGCACTGGGGTTCAGAACGA	CCDC62
CCDC62_7	AAAGACCCAACTACAGCTTC	CCDC62
CCDC81_1	AGAAATCATTGGCCTACCTC	CCDC81
CCDC81_2	GGATCATAACAAGGCAGGAC	CCDC81
CCDC81_3	TTCTCCACCATGATAAACAC	CCDC81
CCDC81_4	TCTGTTAAATGGACCCTCCA	CCDC81
CCDC81_5	AAAGTGAAAGTTCCAAATGC	CCDC81
CCDC81_6	AAAAGACTTACATAAAATTC	CCDC81
CCDC81_7	TAAACAATAGATGAAAAGTC	CCDC81
CCDC87_1	GTTTCTATCAGAGACCCGTA	CCDC87
CCDC87_2	AGCAGGCCACGGTAGACGTT	CCDC87
CCDC87_3	GAGGTTAGAGCACTGCACTT	CCDC87
CCDC87_4	TCCATGCCCTCCCTGCGTGA	CCDC87
CCDC87_5	TGGCTCAGACTAAGTTCGGC	CCDC87
CCDC87_6	GGTGACGGGTCACAACCCCC	CCDC87
CCDC87_7	GAGTAAAGTCCAACCAGCTC	CCDC87
CCDC97_1	ACCTTGGATCAGCTCTCGCA	CCDC97
CCDC97_2	ATGTACTGCTCATATAGCAG	CCDC97
CCDC97_3	CAGCACAGTAGAAGTCTGCA	CCDC97
CCDC97_4	GCTGTACCACGAGAAGCCAC	CCDC97
CCDC97_5	GTTACGCAGGCGGGTACGCA	CCDC97
CCDC97_6	GCTGCATAGAGCCTGGACCT	CCDC97
CCDC97_7	AGGCCTCCGTGAGGAGCATC	CCDC97
CCER2_1	AGAGAGGACCCACAAGTCTG	CCER2
CCER2_2	TGTGCGTCCACCGAGGAGAA	CCER2
CCER2_3	GTCACAGAGGTGCTGACCGT	CCER2
CCER2_4	GGCTCTGTCCCGCACAACTC	CCER2
CCER2_5	GGCACCGAGACCCTCCAAGG	CCER2
CCER2_6	CAGCGGCATCTAGAGAATGG	CCER2
CCER2_7	AACAAGCCATCCGCATGCAA	CCER2
CCNB1IP1_1	GTAGCCTAAGGCTATCATAG	CCNB1IP1
CCNB1IP1_2	CTGATGGACTGAGTTCTGTG	CCNB1IP1
CCNB1IP1_3	ACTGCGACCAGAGATCGTGT	CCNB1IP1
CCNB1IP1_4	CAAACTCTCTGGCTATGCAT	CCNB1IP1
CCNB1IP1_5	TCAAGAATACAATTTCAGCA	CCNB1IP1
CCNB1IP1_6	ACTAACCTGATATGTCCAGA	CCNB1IP1
CCNB1IP1_7	ATTGACCTCTATGAAAGGGG	CCNB1IP1
CCT2_1	ATCATTGGTTACCATAAGAG	CCT2
CCT2_2	CATCCACAGACCATCATAGC	CCT2
CCT2_3	GTTGAACGTATTCTTAAGCA	CCT2
CCT2_4	GAACGCCTAGCTCTTGTCAC	CCT2
CCT2_5	TGAGTTCTGCAGTTGATCAT	CCT2
CCT2_6	TGTAGAGTCAACTCTTACCC	CCT2
CCT2_7	AAGAGCACCTTGGGACCCAA	CCT2
CCT4_1	CATGAGAGTGATACCTTTGG	CCT4
CCT4_2	AAACTGAATAAGCCCAATCT	CCT4
CCT4_3	TCATACAGAAATCTATTCTA	CCT4
CCT4_4	CCAGCATGTCAGCAGTAAAT	CCT4
CCT4_5	ACAGATGGATAATCAAATAG	CCT4
CCT4_6	AATATCTCTAAGATCTACAC	CCT4
CCT4_7	TAAAATTACACTTACCATTC	CCT4
CCT7_1	GCAGGTGAAACCCTATGTGG	CCT7
CCT7_2	TCAGTACTGCCATACCAGCT	CCT7
CCT7_3	GAGGCTGTAAGAACTACCCT	CCT7
CCT7_4	GATAAGAGTCCACACAGTTG	CCT7
CCT7_5	TTAGAGAAGATCCATCATTC	CCT7
CCT7_6	ATTGAGCCTCCACAGGCCTA	CCT7
CCT7_7	GCCACAGCAGGCTTACCTCG	CCT7
CD81-AS1_1	AGAAATTCAGAGCACCGCAA	CD81-AS1
CD81-AS1_2	ATATCCCACAGGTCAGAACT	CD81-AS1
CD81-AS1_3	TCTGTTGATCGGTCCAAGTC	CD81-AS1
CD81-AS1_4	GGACAGGCCAGGCTGTATTG	CD81-AS1
CD81-AS1_5	GGCTCAGCCAGGAGCATAAG	CD81-AS1
CD81-AS1_6	GAAGGCTCTCAGACTTGAAT	CD81-AS1
CD81-AS1_7	CCACCAAGTCCCCATCACTC	CD81-AS1
CD99_1	GATGTTGATACTCACCAGGA	CD99
CD99_2	AGGCAGCCACAGGAAAGAAG	CD99
CD99_3	TCTTACCGGAGGAACTAGGG	CD99
CD99_4	GATTTGGCATCGGTTTGGGT	CD99
CD99_5	TCCCTCCGCTCGCTCACCCG	CD99
CD99_6	CACCTGAAACGCCATCCGCA	CD99
CD99_7	ATCCCCAAGAAACCCAGTGC	CD99
CDAN1_1	CTGGGGACACAGCTGATTGG	CDAN1
CDAN1_2	GAGCCATAAGCCGTTCCTGT	CDAN1
CDAN1_3	GGGGAACCGAGCCTACGGGA	CDAN1
CDAN1_4	GCTTCAAGGTCCCTTTGTCC	CDAN1
CDAN1_5	GTGTTGTCGCAGGAGAGTGA	CDAN1
CDAN1_6	TCCGCACATCCAGGACCGGA	CDAN1
CDAN1_7	CCTGTCCCACCCCAGAATTG	CDAN1
CDC16_1	TCAGGGATGACCGTTTCACT	CDC16
CDC16_2	CCAAGCTCTGAGCATTGCAC	CDC16
CDC16_3	ACAAGCGTCCCTATATGTAC	CDC16
CDC16_4	ACCCCAGGACATCTATTGGT	CDC16
CDC16_5	TGCTCTAGATAACCGAACCC	CDC16
CDC16_6	AACATGCCAGAAGATATCTC	CDC16
CDC16_7	GAGTGAGCACGACCAAGCGA	CDC16
CDK6_1	TTAGATCGCGATGCACTACT	CDK6
CDK6_2	GGCCTTGAACACCTTCCCAT	CDK6
CDK6_3	GCCAACACTCCAGAGATCCA	CDK6
CDK6_4	GCCCGCGACTTGAAGAACGG	CDK6
CDK6_5	TGGCTCACCTGACCACGTTG	CDK6
CDK6_6	CCACTGAGGTTAGAGCCATC	CDK6
CDK6_7	AGTGCCCACTGAAACCATAA	CDK6
CDK6-AS1_1	CAGACAAGAGGCATCATCAG	CDK6-AS1
CDK6-AS1_2	GCTGCCACACCGTGAAAACA	CDK6-AS1
CDK6-AS1_3	AAAGGAAAAATGCAACACCT	CDK6-AS1
CDK6-AS1_4	TCACAGCACTGCAAGCTATT	CDK6-AS1
CDK6-AS1_5	TCACGGTGTGGCAGCTTTCA	CDK6-AS1
CDK6-AS1_6	TTGACCTGAGAAAACCATCT	CDK6-AS1
CDK6-AS1_7	CATCTTGGATAACTGCAGCA	CDK6-AS1
CDKL3_1	GCAATTTCATCACGAAAACC	CDKL3
CDKL3_2	GCCAACAATCCATTAAGCTT	CDKL3
CDKL3_3	TAGTCCGTATAAATGTCCCC	CDKL3
CDKL3_4	GTAACTCATCTAATACTGTG	CDKL3
CDKL3_5	AGAGCTTAGTAATTCCTGAC	CDKL3
CDKL3_6	AGTCAATTGCTCGAAGGATC	CDKL3
CDKL3_7	TGAACTACTTAGCAGTGTAT	CDKL3
CDX2_1	CAAATATCGAGTGGTGTACA	CDX2
CDX2_2	CTACGGCGGTTACCACGTGG	CDX2
CDX2_3	GTGGCTCACGGCCTCAACGG	CDX2
CDX2_4	GAGGCCGCCAGAGTGGCGCA	CDX2
CDX2_5	AGTGGGGCGCCATACGCTGC	CDX2
CDX2_6	GCCGTAGTCCGGGTACTGCG	CDX2
CDX2_7	CTGCTGCAAACGCTCAACCC	CDX2
CEL_1	CCATAGATCCAGATCATAAC	CEL
CEL_2	GGAATATCGCGGCCTTCGGG	CEL
CEL_3	CAGGCAGTCTTCATCCCCGT	CEL
CEL_4	ACTACCGTGTCGGCCCCCTT	CEL
CEL_5	GAGAAGGTGGGTTGCCCTGT	CEL
CEL_6	CTCAACAACTACCTGTATGA	CEL
CEL_7	ACCCTCTCCCCCTACAACAA	CEL
CENPJ_1	GGTCCGGGTAGACATATGAT	CENPJ
CENPJ_2	CCTGTGCAGCCAGTATCGCA	CENPJ
CENPJ_3	GAAAACCGTAACCATCCTAC	CENPJ
CENPJ_4	TGTCTGCGGCGTCCCATAAG	CENPJ
CENPJ_5	TGTGCCACAGAAGACAAATC	CENPJ
CENPJ_6	CAGTAGCGATGAGTCTATCA	CENPJ
CENPJ_7	GAGCAGAAGTCCTCCTACAT	CENPJ
CEP20_1	GGACACCTTGGAAAAAAAGG	CEP20
CEP20_2	TGTCTGTCCAACGGAACTAC	CEP20
CEP20_3	ACAGCATCTGTCCTCATAGC	CEP20
CEP20_4	ATAACCACTTACCTGCTATG	CEP20
CEP20_5	TGGTCAACCTGTAGTTCCGT	CEP20
CEP20_6	GGGTTCACGGTCATCATCTA	CEP20
CEP20_7	GGGCATTGAAAACTTCAGCT	CEP20
CEP290_1	ATATATAGGATTAACCACTG	CEP290
CEP290_2	AATATAATAAAATACCTCTC	CEP290
CEP290_3	GAATGCACAACAACAATCTA	CEP290
CEP290_4	GTTGGCTCTTCGAAATGAGG	CEP290
CEP290_5	CTAGATGGTGCTATCCCATC	CEP290
CEP290_6	AGAGCGATCTCAAGTTGATT	CEP290
CEP290_7	TTGTCGCTCCAATTCTACTA	CEP290
CEP43_1	GATCTTTATAGGTCGTTTAG	CEP43
CEP43_2	GCTCAGATACCAAGGTATAA	CEP43
CEP43_3	TTCTAGCTGCAAGGTCTCGA	CEP43
CEP43_4	TTCAGGCTCTCATTAACTAA	CEP43
CEP43_5	AAACAGCCAAAGTAAAGTCA	CEP43
CEP43_6	TTAGGTATAATTGAAGCAGA	CEP43
CEP43_7	AATTCTACTTACTTCCCCAG	CEP43
CEP57L1_1	AAGGTTTCTGAAGGATATGT	CEP57L1
CEP57L1_2	ACTAGAATATACAAAGAGAA	CEP57L1
CEP57L1_3	TAGAAGAGTACAACGAGACT	CEP57L1
CEP57L1_4	TGAGAGAAATCTGGCACACC	CEP57L1
CEP57L1_5	TAAATATTACAGCTTCAAAC	CEP57L1
CEP57L1_6	AGAAGCAGCACAGTATAAGA	CEP57L1
CEP57L1_7	GCAGGATGGCAATTCTGAGA	CEP57L1
CEP57L1P1_1	TTAAGGCTAAAATAAGAGCT	CEP57L1P1
CEP57L1P1_2	GAGGTAACTTCTAAGTTCGC	CEP57L1P1
CEP57L1P1_3	TAGAAGAGTGCAACGAGACT	CEP57L1P1
CEP57L1P1_4	TGAGAGAAATCTAGCACATC	CEP57L1P1
CEP57L1P1_5	AAAGCTTCTGAGCTTCAAAC	CEP57L1P1
CEP57L1P1_6	AGGAGTAATAGCTTTACACC	CEP57L1P1
CEP57L1P1_7	GTATAAAGAGAGGACCACCT	CEP57L1P1
CEP70_1	AAGAGTTCCTCATACCGTCT	CEP70
CEP70_2	GGAGGATGAATCACTAAGTA	CEP70
CEP70_3	AGAACAACGAGCTAATGACT	CEP70
CEP70_4	ATGTCAACAGAACATGATAC	CEP70
CEP70_5	AAAGTATCTCTGGTCAATTA	CEP70
CEP70_6	AGAAAACGACTACAGAAATC	CEP70
CEP70_7	TTGACAAACAGTCATCACAA	CEP70
CEP83_1	GCAGGCTACAGTCAGATCCC	CEP83
CEP83_2	TTATTAGATTGCAAGACTGG	CEP83
CEP83_3	TGAAAGTGGAACATGATGTC	CEP83
CEP83_4	AGCTAATTATCAGACACTGA	CEP83
CEP83_5	GGAAATAACAGACATCAAAC	CEP83
CEP83_6	GGCTGAAGTAGCGGAATTAA	CEP83
CEP83_7	AGAAGGTTATCAAAAACTTG	CEP83
CERS1_1	ATTTACTTCAAGTCCCGCGG	CERS1
CERS1_2	TAGGCGGCTGCAATGTCCCG	CERS1
CERS1_3	ATAGCGTAGCGTAGATGGAG	CERS1
CERS1_4	TCCCCCAGGTACCACAATGT	CERS1
CERS1_5	AGAAACTTCCAAGCGCTCTC	CERS1
CERS1_6	GGATGAGAGTGACCACGTGG	CERS1
CERS1_7	TACCGTAGAAGACAGATGGT	CERS1
CERS2_1	TGCCGGCAATGAAGGCAATC	CERS2
CERS2_2	CAAAAGCTCTACTTCCACCT	CERS2
CERS2_3	CAGGTACGTGGCTACACCAC	CERS2
CERS2_4	TGGCGTAGACACGTCCATCT	CERS2
CERS2_5	AATCATGTAGTACCAATACT	CERS2
CERS2_6	GACGGAACCAACGCTCTACC	CERS2
CERS2_7	TCTGATGTCAAGCGAAAGGT	CERS2
CERS6_1	TAATCAAGAAAATAGATACA	CERS6
CERS6_2	TGCCTCGTATTCCACAACCA	CERS6
CERS6_3	TATGGCCCGAGTAGGAACGC	CERS6
CERS6_4	ACAACTACCCCTATCAGGTA	CERS6
CERS6_5	ATGTTCGAAGCATTCAGCGC	CERS6
CERS6_6	GGTCTTCACTGCAATTACAA	CERS6
CERS6_7	GAGGGCTATGGCGCACGGTT	CERS6
CFAP126_1	GTGTCCTGAAATCTTAGGCA	CFAP126
CFAP126_2	TAGTATCTCACCTTGGAACG	CFAP126
CFAP126_3	TCTGAAGATACCCCCTGCTC	CFAP126
CFAP126_4	AATCCTTGGGGTTCCTTCAT	CFAP126
CFAP126_5	GGCAGCACCAGCAGTTGTAC	CFAP126
CFAP126_6	CAGTAGATGACCACGATCGT	CFAP126
CFAP126_7	ATTTACTCAAGGCCTCCAAT	CFAP126
CFAP251_1	AGGAGTCCCATATAATCACC	CFAP251
CFAP251_2	GACCCACGACGCCAAGTATC	CFAP251
CFAP251_3	TGGTACAGTCACTTGAAACT	CFAP251
CFAP251_4	ACTTACCAAGGGATACACCG	CFAP251
CFAP251_5	TGTTGTTAAGTGGTACACCG	CFAP251
CFAP251_6	ATAAGATGAAAATACCTTCG	CFAP251
CFAP251_7	TTGCCATCGGGAGCATCTGT	CFAP251
CFAP298_1	AGCCGGTGTCTGTGTTACCA	CFAP298
CFAP298_2	AGGGAGAAATATGCCATGTT	CFAP298
CFAP298_3	TCCATGCGGATGGGATCATA	CFAP298
CFAP298_4	GAGCCGCCCATTATAGACCC	CFAP298
CFAP298_5	TCCTCCAGCTCGGTACTCCC	CFAP298
CFAP298_6	TCATCACCGCGCCTCGAAGC	CFAP298
CFAP298_7	ATGATATTGGACGAAGGAAT	CFAP298
CFAP36_1	TACACCTCAACCTTACCTGA	CFAP36
CFAP36_2	GAGCCATCGGTTAAGCAGTC	CFAP36
CFAP36_3	TGCAAAGACCCATACATCAC	CFAP36
CFAP36_4	GACCTATACAGAGATTCATC	CFAP36
CFAP36_5	AAGATGGGGATGGACCAGTC	CFAP36
CFAP36_6	GGTACCTAAGAACTTCCCTC	CFAP36
CFAP36_7	TGGAATCCTGAAGTTATCAG	CFAP36
CFAP418_1	ACACCTGACCTTCTAAGACG	CFAP418
CFAP418_2	AATACTTGAAGAGCCCAACT	CFAP418
CFAP418_3	TGCAGTCCGGTGTACCTTGG	CFAP418
CFAP418_4	AAGGTCAGGTGTGCAAAACT	CFAP418
CFAP418_5	GGTATGGTCGAGCAGCCCAA	CFAP418
CFAP418_6	ATATTTGTTCCAATCCCACA	CFAP418
CFAP418_7	TATAACACTTGACTTACAGA	CFAP418
CFAP44_1	GAAATCTCCCATATACACCT	CFAP44
CFAP44_2	AATGAAGCTAAAGAATCGGT	CFAP44
CFAP44_3	ATAGGCTACCTGCATCTCTC	CFAP44
CFAP44_4	GCAGTGACACAAGCAGTATG	CFAP44
CFAP44_5	CATTCGGGGTACCCAAACAA	CFAP44
CFAP44_6	AGGATGCCAATGGAGCCATA	CFAP44
CFAP44_7	GAGTAAAATCCACAGAGGAT	CFAP44
CFAP57_1	CAGTAGACAAGATTTGACTC	CFAP57
CFAP57_2	CAGTCCACAGGATAACACTC	CFAP57
CFAP57_3	CAGGTAGCTAGACCGGTGAT	CFAP57
CFAP57_4	ATAGCGAGGTACCGCCGATT	CFAP57
CFAP57_5	GTTGGAGCTAAAGACTCGTG	CFAP57
CFAP57_6	TGACTGGTGGAAATTCAATC	CFAP57
CFAP57_7	GGCACGAATGGTTCCCACCG	CFAP57
CFL1P1_1	AATCCCTGTTATGTGACACA	CFL1P1
CFL1P1_2	GTGGTTAGAAGTTGTAGCAT	CFL1P1
CFL1P1_3	GAAGTACATCATCCTTGCGG	CFL1P1
CFL1P1_4	ATATAGGCCTTCCCCAACTG	CFL1P1
CFL1P1_5	CTGGGACTAGTAGATTCTCC	CFL1P1
CFL1P1_6	TGGAAACATGGGCTCCCATG	CFL1P1
CFL1P1_7	AAGGCCAGAACTGTCAGGGA	CFL1P1
CHCHD3_1	CGAGAATGAGAACATCACCG	CHCHD3
CHCHD3_2	AGTTAACCAGAGCCATCCTT	CHCHD3
CHCHD3_3	CCGCCGGGTCACCTTCGAGG	CHCHD3
CHCHD3_4	ACGCGCTAAGGCAAAGCACC	CHCHD3
CHCHD3_5	CAAAGAGCTGGACCGAGAGA	CHCHD3
CHCHD3_6	GGAGAGGATATGTAGCGAGG	CHCHD3
CHCHD3_7	AGAACAGCTGGCTAGACTGG	CHCHD3
CHCHD6_1	AACTTGAGAGCCCCTCACAA	CHCHD6
CHCHD6_2	AAACGTGGTGAACCGCATGA	CHCHD6
CHCHD6_3	GAGGGCCGCAGGGTGTCCTT	CHCHD6
CHCHD6_4	ACAGGAGCATGCTGCTATCC	CHCHD6
CHCHD6_5	GCTCCTTGTAGAAGGTGTCA	CHCHD6
CHCHD6_6	ATGAGGAGCAGAAGTCAGTC	CHCHD6
CHCHD6_7	AATCCACACTGCCCAGGTCG	CHCHD6
CHD1L_1	GCCTACCTGCCCTAGTACTC	CHD1L
CHD1L_2	CTGTGGAAGAAATAGTCTAT	CHD1L
CHD1L_3	TATGTTACACAGGAAAGACC	CHD1L
CHD1L_4	TGTGCTACTGACTACCTATG	CHD1L
CHD1L_5	ACACCTGGCAGGTCTTCCCC	CHD1L
CHD1L_6	CCTCCAGCTGGTAAGAGCGT	CHD1L
CHD1L_7	ACAGAAGTAGTGATATACCA	CHD1L
CHD4_1	TAGGTTACGACATACATGTC	CHD4
CHD4_2	GCGGGACTTACCTTACGATC	CHD4
CHD4_3	AGAACAATCAGTCTAAGGTG	CHD4
CHD4_4	GCCAGACACTCACGCAGTGT	CHD4
CHD4_5	GAGTACCTGGATGCTACAGG	CHD4
CHD4_6	CAGTCACTCACCGTACAACG	CHD4
CHD4_7	TGTGACCCGTGCGTCAGTGG	CHD4
CHD5_1	CCATGGTACATCGACTCCAC	CHD5
CHD5_2	AAGTCCAGCGGATTCTACAC	CHD5
CHD5_3	TAGGTGACCACGTAGAAGTC	CHD5
CHD5_4	CTGGGTCCAGGCATACGAGA	CHD5
CHD5_5	TCCCAGGTGCACTGGTCGTA	CHD5
CHD5_6	CCAGAGCCGTAGTCAAAGGG	CHD5
CHD5_7	GAGGCAATCGACAGATTCAA	CHD5
CHD9_1	ATAAATAGGCTGCATTACAC	CHD9
CHD9_2	AAGGCCTGACACAAGACGTT	CHD9
CHD9_3	AGCAATACGAGATGTACTTC	CHD9
CHD9_4	ACAGAAATAATCTCAACCCA	CHD9
CHD9_5	AAAACACCACTGTAATAAGT	CHD9
CHD9_6	AGACCCTGTGACCGTTCCAA	CHD9
CHD9_7	AATTCTGTGGCAACGAGCTT	CHD9
CHODL_1	GGCCAGGATTGGCAGTTGGT	CHODL
CHODL_2	TACACAGATGAACCTTCCTG	CHODL
CHODL_3	GATCCATACTCACCGGTACT	CHODL
CHODL_4	TCAGACCACTGGTAGAGATC	CHODL
CHODL_5	GGGGTCCCTACCTTTACCAG	CHODL
CHODL_6	CCCGGGACAGGGATTTCTGA	CHODL
CHODL_7	CAGCCGAGTGAGCTTTCAGG	CHODL
CHRNB4_1	GCCGATGAGAGGCACATCGA	CHRNB4
CHRNB4_2	AGGTCCAGGAGCGGAACTTG	CHRNB4
CHRNB4_3	AGGTTGATGGTGTAGAACAG	CHRNB4
CHRNB4_4	CACATTGAGCACACAGACGC	CHRNB4
CHRNB4_5	GTTGGACCGGACTATCAAGT	CHRNB4
CHRNB4_6	TGGAACAGCTCCCGCTACGA	CHRNB4
CHRNB4_7	ACCTACCACGCTGATAAGCT	CHRNB4
CHROMR_1	GCTGAGTAACCACTCTGATC	CHROMR
CHROMR_2	GTACTCATGATACTTCCCAT	CHROMR
CHROMR_3	CAATACTTACTGTACTGAGT	CHROMR
CHROMR_4	CACGAGCCGGCGCTGACAGA	CHROMR
CHROMR_5	GTGATGCCCTTCTCAAATGG	CHROMR
CHROMR_6	ATATGGAAACACAAAAGGTA	CHROMR
CHROMR_7	AGGTCCCAAAGCGGATATCC	CHROMR
CHST10_1	AGTGTGCGAGAGATTCTTCA	CHST10
CHST10_2	GTGCACGACCACGAGAAGAA	CHST10
CHST10_3	TTCTGCCAGACTCCCAAAGT	CHST10
CHST10_4	CAGGCGCTCCATGTAGACCA	CHST10
CHST10_5	ATGAAGCATACGTACCATCT	CHST10
CHST10_6	GCTTGTCACAGACAAATATT	CHST10
CHST10_7	CTGTACCAAGGCTCAAACCG	CHST10
CHST12_1	ATCGTGTACTGGGACAGCGC	CHST12
CHST12_2	AGAGCGTGAGAGGCTACGAC	CHST12
CHST12_3	ATTCGACGACATCCCCAACT	CHST12
CHST12_4	GATCATCACGCGCTTCCAGT	CHST12
CHST12_5	CGGAGATCAGGCGCACGAAG	CHST12
CHST12_6	GATGCGCAGCGGGTCGCGGT	CHST12
CHST12_7	GCTCTCCCGCCACCTCATGA	CHST12
CIAO1_1	TGTTCTCAACTCCCACACAC	CIAO1
CIAO1_2	GACGCCAGATACGCACAGTA	CIAO1
CIAO1_3	AGACCCAAACGCTCTTATCT	CIAO1
CIAO1_4	GAGGCCAGGTAATTACCGCA	CIAO1
CIAO1_5	AGGGCCATGAATCCACTGTG	CIAO1
CIAO1_6	AGCTGGCAGAAGCTAAGAGC	CIAO1
CIAO1_7	ACAGTGTGTAACCACTCTCG	CIAO1
CIB3_1	CAGGCTCTTCTATCGCTACC	CIB3
CIB3_2	CGAGCAGCTGGAAGCGTATC	CIB3
CIB3_3	AAGGTGCCCTACGAGCTCAT	CIB3
CIB3_4	GGGCAGGTGGTATAGTCGAG	CIB3
CIB3_5	AGAATACCTGGGCAATCCTC	CIB3
CIB3_6	CCTGGGCATACCTTCAGCTC	CIB3
CIB3_7	CTCGTAGGGCACCTTCACAT	CIB3
CILP_1	GCAGTGCTGACCCTCTTCGC	CILP
CILP_2	GCCCTGCACAAGTCTTAACA	CILP
CILP_3	GGTCCACCTTGACTCGACCC	CILP
CILP_4	TGAGAGGAGGCTCTTTAACC	CILP
CILP_5	TACACATGGCCAAAGCGCAT	CILP
CILP_6	TCAACATCGACTACCCAGGC	CILP
CILP_7	TGGTGGGCAGAGGAAGCGTA	CILP
CIZ1_1	TCGGACGCCTCACAAGGCTC	CIZ1
CIZ1_2	ACCACAACTGGTGTTTGCTC	CIZ1
CIZ1_3	GAGACCGGCAGTGTCATACG	CIZ1
CIZ1_4	GATACCATCCACAGACACCC	CIZ1
CIZ1_5	TCGGCCTGTGGCCTAGATGT	CIZ1
CIZ1_6	GTGCCCTGGAGATTCAGAAG	CIZ1
CIZ1_7	CTGGAATCGTGGCAGCACTT	CIZ1
CKMT2-AS1_1	TGGTGGCTACGTACCCTAGA	CKMT2-AS1
CKMT2-AS1_2	GACTCGTGGGCGTCAATACT	CKMT2-AS1
CKMT2-AS1_3	GTTCGTGACGATGTAAGTAC	CKMT2-AS1
CKMT2-AS1_4	ACGTAATCTTTGCTGTACAC	CKMT2-AS1
CKMT2-AS1_5	TAGTCCAGATTCCTAAGATG	CKMT2-AS1
CKMT2-AS1_6	GATAGACGGGAAGATCGGTA	CKMT2-AS1
CKMT2-AS1_7	GAGGGAGTTAAGGACATTCC	CKMT2-AS1
CLASP1-AS1_1	TTACCCAGAAGACCGCGCGT	CLASP1-AS1
CLASP1-AS1_2	GTGGAGGAGTAACTATCCTG	CLASP1-AS1
CLASP1-AS1_3	GAGTCCAGACGCATGCCGAC	CLASP1-AS1
CLASP1-AS1_4	CATCAGAGAAATTCCAATAG	CLASP1-AS1
CLASP1-AS1_5	CTCCACTTCATACTGTACTC	CLASP1-AS1
CLASP1-AS1_6	AATACAGCGTAGCCAAACCC	CLASP1-AS1
CLASP1-AS1_7	AGAGCTATGTACAGCTATAA	CLASP1-AS1
CLBA1_1	GTAACGAATCCAGAAAACTC	CLBA1
CLBA1_2	CAGGTGGAACCGCCCTCACG	CLBA1
CLBA1_3	TATTTCTAGGAAATGGTCTA	CLBA1
CLBA1_4	GAGGCGCTGAGAAGTAGACG	CLBA1
CLBA1_5	TCAGCCTCTCAGGTGCCACT	CLBA1
CLBA1_6	ATAAGCAGTGAAGAAAAACC	CLBA1
CLBA1_7	ATGTTCTCATAGCTGAGAAT	CLBA1
CLIP2_1	GGAGCTCCTCGATTTCACCT	CLIP2
CLIP2_2	CACGCCACACCACTCGCCCT	CLIP2
CLIP2_3	AGGGCCGCGTGAAGATACCC	CLIP2
CLIP2_4	GCAGTTCGCACCGGGCCAGT	CLIP2
CLIP2_5	GCTGCTGGCTGAACGAGACC	CLIP2
CLIP2_6	AGGAACACCAGAGGGAGAGT	CLIP2
CLIP2_7	ATACGGATCACTTTGTGGAT	CLIP2
CLUAP1_1	AAAGCAGTATGACACTTATC	CLUAP1
CLUAP1_2	TTCCCATTAAATATAGACAC	CLUAP1
CLUAP1_3	GTGTCCACTAACCATGAACT	CLUAP1
CLUAP1_4	ATACCCTCGACATATTTCTA	CLUAP1
CLUAP1_5	GCCTGACGTGGATACTGAAC	CLUAP1
CLUAP1_6	TCGGCATGGAAGTAGAGTTG	CLUAP1
CLUAP1_7	TTATAATGCTATGAAGACCA	CLUAP1
CMBL_1	GAAATGCCCAGAAGATCGAT	CMBL
CMBL_2	ATTGTCATTCAAGATATATT	CMBL
CMBL_3	CAGTGTCATGCCCAGAAAAT	CMBL
CMBL_4	GCCACAGACTTGAGTATGGA	CMBL
CMBL_5	GATCATGTCAGCTATATATC	CMBL
CMBL_6	AGATAGACCAGTCGCCAGAG	CMBL
CMBL_7	AGTTCAAGTCGAGCACATCA	CMBL
CNIH3_1	CAGGATTGCACTGGTCTATG	CNIH3
CNIH3_2	CGTGTTACTCACGTGCCAGA	CNIH3
CNIH3_3	ATCTGTCCTTAACTCATCAA	CNIH3
CNIH3_4	AATGCAGAAGAGGCTATGGA	CNIH3
CNIH3_5	CGCAAGAGTGGCTCACGCTG	CNIH3
CNIH3_6	CCAGTGCAATCCTGTTCATG	CNIH3
CNIH3_7	GTTCTGCTACATGCTGTCTC	CNIH3
COL2A1_1	CAGGGTGCCCGAGGCAACGA	COL2A1
COL2A1_2	TCCAGGCCTGGATAACCCTA	COL2A1
COL2A1_3	ATGGGGCAGCACTCTCCGAA	COL2A1
COL2A1_4	TCAGAGGATAGACTTACAGA	COL2A1
COL2A1_5	ACAGAGGGACCGTCATCTCC	COL2A1
COL2A1_6	CAGTCACTCCAGTAGGACCC	COL2A1
COL2A1_7	CTGGTACTCACAGAGACACC	COL2A1
COL5A2_1	GTTTAGGTAACAGGCATACG	COL5A2
COL5A2_2	GGTGTTCCTGGACTAAAAGG	COL5A2
COL5A2_3	CAGGCTCTGATGGTTTACCT	COL5A2
COL5A2_4	ACTCGGTGACCCTTCAGACC	COL5A2
COL5A2_5	CCAGGGAGTCCAGTTATCCC	COL5A2
COL5A2_6	GCTGTTTAATAGGGCTCTCC	COL5A2
COL5A2_7	GTCACTTACAGGATTGCCCC	COL5A2
COMMD7_1	AAGAGAGGTTACTCACCATT	COMMD7
COMMD7_2	ATGGCCCATCGAGCAAGGGT	COMMD7
COMMD7_3	GTGGAAAAGCACCTCTGTCA	COMMD7
COMMD7_4	CGGATTTCATAACTCTGGGT	COMMD7
COMMD7_5	AATCATCAGAGTCTGACCTA	COMMD7
COMMD7_6	GCCAAGACTGATCTGATTGG	COMMD7
COMMD7_7	TCTGCAGGTGGAAAGATTTC	COMMD7
COPB2-DT_1	ACGAAGTGCCTAATCCCCGC	COPB2-DT
COPB2-DT_2	GAACCCAAATAATGACACAA	COPB2-DT
COPB2-DT_3	GAAACACAACTACAACACTG	COPB2-DT
COPB2-DT_4	ACAAACACACCCACACGGTT	COPB2-DT
COPB2-DT_5	GGAGGCCGAGAACCGCTATC	COPB2-DT
COPB2-DT_6	GGTGTGGCCTAGACCACTAA	COPB2-DT
COPB2-DT_7	AGACCATAAAAGACCATCTA	COPB2-DT
COPS8-DT_1	ACATCCCTCACTAGACCCCC	COPS8-DT
COPS8-DT_2	GGCTGAGGCCAGAACACAGT	COPS8-DT
COPS8-DT_3	TGTCCATCTAGATTAACAGT	COPS8-DT
COPS8-DT_4	CACCGTACCCTGCATACCGT	COPS8-DT
COPS8-DT_5	CAGACTCTCAGATCATGCCG	COPS8-DT
COPS8-DT_6	AAAGCAAAAGAACTATGGAC	COPS8-DT
COPS8-DT_7	AGAACGGCGGCGCCCTATCC	COPS8-DT
COQ10A_1	TGCCGGCTCTCGCTCAGCCC	COQ10A
COQ10A_2	ACTCGGAGCGTAGAATCATG	COQ10A
COQ10A_3	TCACCTCCCTCTCACCTCAT	COQ10A
COQ10A_4	GAGGTGTAACGTTCCATGAC	COQ10A
COQ10A_5	CTCACGATACTCCTGGACGT	COQ10A
COQ10A_6	CTGGTGTAAGAAGTCTCTGG	COQ10A
COQ10A_7	GGGAGCAGCAAATCCCATGA	COQ10A
COQ4_1	ACGGAGATACTCGCGACCGA	COQ4
COQ4_2	GCAGTTCTAGGGGAGACCAC	COQ4
COQ4_3	GTTATAGAGCGCCATCGCCG	COQ4
COQ4_4	GTGGTGCGAGTATAGCGGGC	COQ4
COQ4_5	TCATCATCCACGAAGCGGGT	COQ4
COQ4_6	AGCTAGCGTATGTGATTCAG	COQ4
COQ4_7	AGGGTGGATGTCGAAATCCG	COQ4
COX11_1	GAGGTGCCGAGAGAGGACTG	COX11
COX11_2	ATAGAGCCGATAAAGGGGTA	COX11
COX11_3	ATGTGCATGCAAGTCTCCAG	COX11
COX11_4	GACAGCGGCCACGTAAGTGA	COX11
COX11_5	AGAGGGTAGAGCCGTTTCTT	COX11
COX11_6	CAGCCCTGGTTGGAGACCCA	COX11
COX11_7	AACGCCAGTGCAGTCTCTCC	COX11
COX11P1_1	AGAGGGTAGCGCGGTTTCTT	COX11P1
COX11P1_2	AAAGCGACGCGCCTCCATCC	COX11P1
COX11P1_3	ACAGCGGCCACGTTAAGTGA	COX11P1
COX11P1_4	TATGTAGAAATTCCAATTAG	COX11P1
COX11P1_5	ATAAAGGGGAACGGCAGCGT	COX11P1
COX11P1_6	ATGCTGGATACTGGGCTCAA	COX11P1
COX11P1_7	ATCCTCCAAGTCCAGTAGTC	COX11P1
COX5BP6_1	AAAGACAGCTTTAGGCACCA	COX5BP6
COX5BP6_2	TGGAGGTCATGATGACTGCA	COX5BP6
COX5BP6_3	TTGGGGGTAGTACATTGTAT	COX5BP6
COX5BP6_4	ATCACCAACAAGAGAATAGT	COX5BP6
COX5BP6_5	ATTGATAACAAGTAGGTGAC	COX5BP6
COX5BP6_6	GTAGGTGACTGGCCTAGAGA	COX5BP6
COX5BP6_7	TGTTTCTATTGATAACAAGT	COX5BP6
CPB2-AS1_1	AGATGGTATAAGACTAACAT	CPB2-AS1
CPB2-AS1_2	CCTAGAGGGCGTGTCCACGA	CPB2-AS1
CPB2-AS1_3	GTGACTAGCTGGTCTCTATG	CPB2-AS1
CPB2-AS1_4	AGTGCTAACACAACAGAGTT	CPB2-AS1
CPB2-AS1_5	TAGAAGCAAGACTCTTAGCG	CPB2-AS1
CPB2-AS1_6	ACACCCAGTGACTAATAAAC	CPB2-AS1
CPB2-AS1_7	GAAGCAGCTTGAGTAGTTAC	CPB2-AS1
CPHL1P_1	CATGAAAGTGAACTGTGTGC	CPHL1P
CPHL1P_2	GTAGGTAAAAATTATATCGG	CPHL1P
CPHL1P_3	ATTGGTATCTGATTGGCATA	CPHL1P
CPHL1P_4	ATGAACACTGATAGGAATAA	CPHL1P
CPHL1P_5	ATGTTGGGGATGTAGTGAAT	CPHL1P
CPHL1P_6	TTACCTTGTATTCAAAGCTA	CPHL1P
CPHL1P_7	TGACATTAATAGGATGTTGT	CPHL1P
CPLANE1_1	ATGTAGTAACAAGAGTCCCG	CPLANE1
CPLANE1_2	TATATCCATCAGATATAACG	CPLANE1
CPLANE1_3	AATAATCGCCAGAAGGTATC	CPLANE1
CPLANE1_4	AAGAGACCTACCTTATTCCA	CPLANE1
CPLANE1_5	TGGTAGAGAATCGTGACACT	CPLANE1
CPLANE1_6	AAACGTGTGCAGAGAAATAT	CPLANE1
CPLANE1_7	TCCTCTGCAACACTCTAAGG	CPLANE1
CPLANE2_1	GTGTCCGGGAAGAGTGGTGT	CPLANE2
CPLANE2_2	GTGGTGCACCACGAGACCAC	CPLANE2
CPLANE2_3	TCCAGGGAGGTCTTCAAAGG	CPLANE2
CPLANE2_4	TGACCATCCTGACGACACCA	CPLANE2
CPLANE2_5	ACTTACCAAACACCCGCCGG	CPLANE2
CPLANE2_6	CTGGCAGTGTCAATGGACAC	CPLANE2
CPLANE2_7	CTTGGCTGGCCAAAATACCA	CPLANE2
CPSF1_1	TCGGACACTGCGCATGCCGT	CPSF1
CPSF1_2	TGGCCGAGCTGAGAGTCGTG	CPSF1
CPSF1_3	TGAGAGCCACGCCATACGGG	CPSF1
CPSF1_4	GCAGGACACGTGCTCCATTG	CPSF1
CPSF1_5	TCTGTGGTGGAGTACGACCC	CPSF1
CPSF1_6	TGTGCAGCCATGCTTGTCTA	CPSF1
CPSF1_7	CTGAAGAGTGACTCCTACGG	CPSF1
CPT1A_1	GTCTTGGACCAAGATTACAG	CPT1A
CPT1A_2	GAGGATCCTGGACAATACCT	CPT1A
CPT1A_3	TCGGCCGTGTAGTAGAGATT	CPT1A
CPT1A_4	CCTTGAAGTAGCGTCCTCGA	CPT1A
CPT1A_5	ACCACGATAAGCCAACTGGA	CPT1A
CPT1A_6	TGAGTCGTGCCACCAAGATC	CPT1A
CPT1A_7	ACATCTACCTCCGAGGACGA	CPT1A
CREB3L4_1	TGTTCCTGTAGCCTAGTTAC	CREB3L4
CREB3L4_2	TAGACAACCTCATAGAGCAT	CREB3L4
CREB3L4_3	CCGTAACAAGCAGTCAGCTC	CREB3L4
CREB3L4_4	GTCAGGAACAGGGTTTGACA	CREB3L4
CREB3L4_5	AATGCTGGGCTCCACTGATC	CREB3L4
CREB3L4_6	GGAAGAAGGAGTACATTGAT	CREB3L4
CREB3L4_7	AAGCATGTTACCTTGGTGAG	CREB3L4
CROCCP3_1	GAGCAGCAGCGGCTAAGGGT	CROCCP3
CROCCP3_2	TCTGAACCGCCTTGTCACCC	CROCCP3
CROCCP3_3	CCGCGCCCCAGGACATGCGT	CROCCP3
CROCCP3_4	AAAGATACATTGAAGTCCCT	CROCCP3
CROCCP3_5	GAGATGATCAGAGTCTATCA	CROCCP3
CROCCP3_6	CAAGTGGCAATGGTAGATAG	CROCCP3
CROCCP3_7	GCAGCAAGACTCGAATAGGC	CROCCP3
CRTC3-AS1_1	ACATCGCAGAGACACACCGT	CRTC3-AS1
CRTC3-AS1_2	TGTGGCGGGTTGAAAAGCCC	CRTC3-AS1
CRTC3-AS1_3	TGAGACTTGCCAGTTCCCAC	CRTC3-AS1
CRTC3-AS1_4	ACAATGGCTGGCACTAGAGA	CRTC3-AS1
CRTC3-AS1_5	GGAAGTAGGCAGCTGGAACC	CRTC3-AS1
CRTC3-AS1_6	AGAGTCGGTGAAGGCTTTAA	CRTC3-AS1
CRTC3-AS1_7	GAAGCATCGAAGGTCATGTG	CRTC3-AS1
CSNK2A1_1	GTGGAGTTTGGGTTGTATGC	CSNK2A1
CSNK2A1_2	CATGCTGTGACAATAATCCA	CSNK2A1
CSNK2A1_3	ACACCTACTATACTCACCAC	CSNK2A1
CSNK2A1_4	TGGACATGACAATTATGATC	CSNK2A1
CSNK2A1_5	TGAGCTACTTGTAGACTATC	CSNK2A1
CSNK2A1_6	AGTCACATGTGGTGGAATGG	CSNK2A1
CSNK2A1_7	GATTGATCATGAGCACAGAA	CSNK2A1
CSNK2A3_1	TGATAGTCTACAAGTAGCTC	CSNK2A3
CSNK2A3_2	ACACAGACCTCGAGAATACT	CSNK2A3
CSNK2A3_3	GTGGAGATTGGGTTGTATGC	CSNK2A3
CSNK2A3_4	TGAGGATAGCCAAGTTTCTG	CSNK2A3
CSNK2A3_5	AGGCGGGGGTTCGTGACACA	CSNK2A3
CSNK2A3_6	GATCATAATTGTCACGTCCA	CSNK2A3
CSNK2A3_7	GTATGAGATTCTGAAGGCCC	CSNK2A3
CSPG4P11_1	AGGCCTGTGTCCCCAGACGT	CSPG4P11
CSPG4P11_2	GCAGTTCACCACGTCCAGAA	CSPG4P11
CSPG4P11_3	AGGACACACTCACCACCCTC	CSPG4P11
CSPG4P11_4	CAGGGCACGATGATGTCAGA	CSPG4P11
CSPG4P11_5	TCCACGGACAGCCAAGCCTC	CSPG4P11
CSPG4P11_6	CTAGTCTATGTCCACTGCGG	CSPG4P11
CSPG4P11_7	GCTGTTCCCTATGGCCACAA	CSPG4P11
CSPP1_1	TTACAGACGTTATCTTACTC	CSPP1
CSPP1_2	TCTTGCATCTGGGTTATGGT	CSPP1
CSPP1_3	TGGGATGGGTGGGACAGATG	CSPP1
CSPP1_4	ATTTGATGTAGGAATACGGT	CSPP1
CSPP1_5	GTTCGATAGTTAGTAGCCAA	CSPP1
CSPP1_6	AATCTGTGAAATCTTCTATC	CSPP1
CSPP1_7	GGATGCACAGGAACAAACGA	CSPP1
CSTPP1_1	AGAACCTGGCAATTCCATAT	CSTPP1
CSTPP1_2	AAAATGATACCCTATTGTGG	CSTPP1
CSTPP1_3	AAAAGACATCAAGCAGTCCA	CSTPP1
CSTPP1_4	CTGGAGATGCTTCCGAACTG	CSTPP1
CSTPP1_5	TGTACTTGTGCCGATCACAC	CSTPP1
CSTPP1_6	TGCTGCCCACTGGACGACGT	CSTPP1
CSTPP1_7	GCCACACTGTCCAGGAATTC	CSTPP1
CT66_1	ACAAAAGCGACCAGCCTCTC	CT66
CT66_2	TAAGAATAGTGACTAACCTA	CT66
CT66_3	AGCTCGAGGACCCGTTAGAC	CT66
CT66_4	CACAGGTACGCTCCGTACTG	CT66
CT66_5	GTTGTCTTAGATAAGATTCC	CT66
CT66_6	AAAAAGTAAAGGAAGCCCGC	CT66
CT66_7	TGAGCTTGATAACCTCAGCG	CT66
CTNNBIP1_1	GCGCAGGAACTCCTCCTCGC	CTNNBIP1
CTNNBIP1_2	TCCGCAGCATGAGCAGCACT	CTNNBIP1
CTNNBIP1_3	GCTGTTGACCACCCCTGCAT	CTNNBIP1
CTNNBIP1_4	TGAACCGCGAGGGAGCTCCC	CTNNBIP1
CTNNBIP1_5	AGCTCCCGGGAAGAGTCCGG	CTNNBIP1
CTNNBIP1_6	TCCGAGTGCTGCTCATGCTG	CTNNBIP1
CTNNBIP1_7	GGAGATGTACATTCAGCAGA	CTNNBIP1
CTPS2_1	AAGACAACAATATCACCACG	CTPS2
CTPS2_2	AAGTTCAACGCCCATTGAGA	CTPS2
CTPS2_3	GGTGCCGGTGGATGGTAATA	CTPS2
CTPS2_4	GAAAATATGCTCCATAGCCC	CTPS2
CTPS2_5	GTACATAGACTCCATTGATC	CTPS2
CTPS2_6	TTACTTGCAGAATCACCGAT	CTPS2
CTPS2_7	CAGCATCGATGTTAATATAG	CTPS2
CTSW_1	CCAGAAACTGATGCGCCACA	CTSW
CTSW_2	AGGCATCAGAGGCCCCCTTA	CTSW
CTSW_3	GAAAAGGACTACCCGTTCCA	CTSW
CTSW_4	CCAGCTCTATGGCTATCGGA	CTSW
CTSW_5	GCAGATACCTGGTCCTTGAT	CTSW
CTSW_6	ACTCCATTCAGTGACCTCAC	CTSW
CTSW_7	TGTGCCCTGTGATACCTTCT	CTSW
CTXN1_1	CCTGGACGCGGAGCAGCGCA	CTXN1
CTXN1_2	TCCAGGCCCGCGCCCACCGG	CTXN1
CTXN1_3	CTTGTGGTCGGTCCAGGACG	CTXN1
CTXN1_4	TGGTCGGTCCAGGACGAGGC	CTXN1
CTXN1_5	CACGAGCAGGCAGAGCACGA	CTXN1
CTXN1_6	ACAGCACCAGCACCACGAGC	CTXN1
CTXN1_7	TGCGGCTGTAGGGGTCGAGC	CTXN1
CUBN_1	GTGAAAGGCCCAGACAACTC	CUBN
CUBN_2	AACCATTTCCAGTATAACCC	CUBN
CUBN_3	GGTACATTAGGACGGACCCC	CUBN
CUBN_4	GAGCTGTGGTAATAGGGCAT	CUBN
CUBN_5	GTAATAGTCAATCAAACCTA	CUBN
CUBN_6	CATCGTTGGACATACCCTGT	CUBN
CUBN_7	GGAGACTTAATAGAACCGTA	CUBN
CUEDC2_1	CCCTAGCCAGAACCTACCTG	CUEDC2
CUEDC2_2	ATCAGAGGAGAACTTCGATA	CUEDC2
CUEDC2_3	GGAGGTGTTCCCTACCTGTT	CUEDC2
CUEDC2_4	AAATGCTCAAAGAAGAGACT	CUEDC2
CUEDC2_5	AACCTGCAACCGCAGAGCTC	CUEDC2
CUEDC2_6	ACCTCCCGGAGGCCGACCTC	CUEDC2
CUEDC2_7	ACATGATGCAGAAGCTCTCA	CUEDC2
CUL7_1	TGAGGACTCGAGTTACATGC	CUL7
CUL7_2	GTCAACAGGCCGCACCTATT	CUL7
CUL7_3	CGGAACACTGGCCAGAACGT	CUL7
CUL7_4	GCAGGTCTTGCCCAGAGCTT	CUL7
CUL7_5	AGGTGTCCTCCAACCCGCAC	CUL7
CUL7_6	GATGCAGCCTCCCAGGATGT	CUL7
CUL7_7	AGTGAGCAGGGACTATGCCG	CUL7
CUL9_1	GCATCGAGGCCAGGCGATGT	CUL9
CUL9_2	GTCGACAGGCCGCACTTACT	CUL9
CUL9_3	TCAGCTCTTGGGTTATAATC	CUL9
CUL9_4	AGACCAGAAAGGACCATAAT	CUL9
CUL9_5	TCATAGAGTTTACAGTAACG	CUL9
CUL9_6	GGACACAGAGATCTCACCTA	CUL9
CUL9_7	TCATGACCAAGCACGAGTGG	CUL9
CUTA_1	TGTTACTTGCCCCAACGAGA	CUTA
CUTA_2	GCCAAGGAGATCGCCAGGTA	CUTA
CUTA_3	GCCATGGTCAGCAAGACTCG	CUTA
CUTA_4	CTCACATGGATGTAATCTGA	CUTA
CUTA_5	TCGGGGTAGCAACAAAAGGC	CUTA
CUTA_6	TGAGGTTGACGCAGGCTGCT	CUTA
CUTA_7	TGAGTGGAAAGGGAAGATCG	CUTA
CYB5RL_1	GTGTCCGGTTTGCTCTACCC	CYB5RL
CYB5RL_2	AGAAGGCCACGAAGGTCTCT	CYB5RL
CYB5RL_3	GGCAGGGCTGATGGGCGTAT	CYB5RL
CYB5RL_4	TGCCATGGACAGGCTCACTA	CYB5RL
CYB5RL_5	TGTACCGTAGGATGAGGTGC	CYB5RL
CYB5RL_6	AAGAGGAGCTCACCATACTG	CYB5RL
CYB5RL_7	TCTGCAGGATAGGCACCATG	CYB5RL
CYP2E1_1	TGAACACCGGCCCGAAGCGC	CYP2E1
CYP2E1_2	GAAGCACTCAGGAAGACCCA	CYP2E1
CYP2E1_3	GGTGATGCACGGCTACAAGG	CYP2E1
CYP2E1_4	TGTCCCCGCAAAGAACAGGT	CYP2E1
CYP2E1_5	ATGAAATACCCTGAGATCGA	CYP2E1
CYP2E1_6	GGGTGGTCAGGGAAAACCGC	CYP2E1
CYP2E1_7	TCCACCTACTCAGCACTCCC	CYP2E1
CYTH2_1	CAGGCAGTATCGCTGGGCGA	CYTH2
CYTH2_2	TGAGGGCCTGCACCAGATTG	CYTH2
CYTH2_3	ATGAACCGGGGCATCAACGA	CYTH2
CYTH2_4	TGAGCCCTTCAAGATTCCTG	CYTH2
CYTH2_5	ACACCTTCTTCAACCCGGAC	CYTH2
CYTH2_6	CTATGGAGCTTTCGCCTACC	CYTH2
CYTH2_7	GTCTCCACAATCCCAATGTC	CYTH2
DAPL1_1	GGGGACATCCTCCTGCAGGT	DAPL1
DAPL1_2	TGTTGCCAAAATACAGACAC	DAPL1
DAPL1_3	AGGATGTCCCCCTTTCCGAG	DAPL1
DAPL1_4	AGGATTCGAGAAAACAAGGT	DAPL1
DAPL1_5	GGATGCCCTGAATGACGCAC	DAPL1
DAPL1_6	GGATTCGAGAAAACAAGGTA	DAPL1
DAPL1_7	AAACAGGATTCGAGAAAACA	DAPL1
DARS1_1	CATCAACAAAGAGAGCATTG	DARS1
DARS1_2	TTACCATTACCACGAAGTTA	DARS1
DARS1_3	CATTAAACTGCTGCTGACGT	DARS1
DARS1_4	GATTATGCTAAAGAGAGATA	DARS1
DARS1_5	AGGAAGAGCTACTGTTAACC	DARS1
DARS1_6	AAACTCAGTTAGATGTCTAT	DARS1
DARS1_7	CTTCTAGACATCAACTAGTC	DARS1
DBF4B_1	CCAGGGCAAAGCTCCGGTGC	DBF4B
DBF4B_2	GAGGAACGGGGCCTTCAGTC	DBF4B
DBF4B_3	TGGTGTGGGCAGCTGATCGT	DBF4B
DBF4B_4	GCAGAAGGCTATCAGAAACC	DBF4B
DBF4B_5	TGAGGTCAGAGTGGAAACAT	DBF4B
DBF4B_6	GGGCCATTCAGCAACTGGGT	DBF4B
DBF4B_7	AATCCTCACTCCCCAAGAGC	DBF4B
DBH-AS1_1	TAAGACAGGACCGTGACTAG	DBH-AS1
DBH-AS1_2	TGAGTGGGCTCGCAAACAGA	DBH-AS1
DBH-AS1_3	TGCCCAATCTGGCTTCACGG	DBH-AS1
DBH-AS1_4	GACCTCTGAGCAATCCCACC	DBH-AS1
DBH-AS1_5	GCAGACCCATCACCCCTCAC	DBH-AS1
DBH-AS1_6	AGTGGACGCAGTGTACACGT	DBH-AS1
DBH-AS1_7	GAGGAGAACAGATTCTACAC	DBH-AS1
DCAF17_1	TCACCTATAGCCTATGAGAG	DCAF17
DCAF17_2	CTTGGCTCAGATGCAACACT	DCAF17
DCAF17_3	AATCAGTATTCCATGAGACA	DCAF17
DCAF17_4	CAAGTGAAAAAGGTAGAACT	DCAF17
DCAF17_5	TGCAACAGAAACTTGACTTA	DCAF17
DCAF17_6	GGTGTGACGATGTAGTGCCA	DCAF17
DCAF17_7	ACTTCGTATATCAGCAACTA	DCAF17
DCAF4_1	GGGATGGGCAACGTACCTTC	DCAF4
DCAF4_2	GGGTTGCAGTTGTTATGTCC	DCAF4
DCAF4_3	CAGGTTGATGATACCATACT	DCAF4
DCAF4_4	CTGTTCGTCAATAGTCACCC	DCAF4
DCAF4_5	TCAGGGTCAAAGTAAAACCC	DCAF4
DCAF4_6	GAGTCTCTGCGAGTCCCATG	DCAF4
DCAF4_7	TGTGAAGAGCCGGTCACTGT	DCAF4
DCAKD_1	CACCCACCCCGAGATTCGCA	DCAKD
DCAKD_2	GAACGGCGACATAAATCGCA	DCAKD
DCAKD_3	GGGCTGTGCGGTGATTGACG	DCAKD
DCAKD_4	GACCTCTACGATGCGCCGGT	DCAKD
DCAKD_5	AGCACACCGTGGTAGTATAC	DCAKD
DCAKD_6	AGAATCACGTAGCGGTATCC	DCAKD
DCAKD_7	TCTTTAACCAGCCTGACCGG	DCAKD
DDHD2_1	GTTGCAGGGTCTGATGATTG	DDHD2
DDHD2_2	AGGAGATACACCTACACTAG	DDHD2
DDHD2_3	GATGCGGTATGCTGTATACT	DDHD2
DDHD2_4	TGCCTGAGGCGGTTAATGCT	DDHD2
DDHD2_5	TGAGAAGGAGAAAGTAGATA	DDHD2
DDHD2_6	CACAAGCTGGTCCAATCCCA	DDHD2
DDHD2_7	TGGCTGAAGCTCTCCGAGTA	DDHD2
DDX1_1	GGTCGGGTGGTCTACCATGC	DDX1
DDX1_2	CAAAACAGAGAGCTGATCCC	DDX1
DDX1_3	AGTTTGTTCAGCTAACTCCC	DDX1
DDX1_4	GCTACTAAAGGATTAATGAA	DDX1
DDX1_5	TATTCCCTAAGGTAATGCAC	DDX1
DDX1_6	TGTTACCTGGATATAGATAA	DDX1
DDX1_7	ACAACATGGTGTACAGTATC	DDX1
DDX10_1	GAAAAACCCTGAGTATGTCT	DDX10
DDX10_2	AGTCCATTGCAGACGATATA	DDX10
DDX10_3	CAGATATACAGATCGTACAT	DDX10
DDX10_4	AAACTGAAGAACCCAATTCA	DDX10
DDX10_5	AAGGTGGAAAAAGACTCGAA	DDX10
DDX10_6	AGTGCAAGGATAGAAACACC	DDX10
DDX10_7	TACTCGTGTGCACACCAGGT	DDX10
DDX10P2_1	AAGGGGAGTTGGTTCAACAG	DDX10P2
DDX10P2_2	GAATGGCAGGTCGAGCGCGA	DDX10P2
DDX10P2_3	TACTCGTGTGCGCACCAGGT	DDX10P2
DDX10P2_4	TTGCTGCTATCGACCATGGA	DDX10P2
DDX10P2_5	AAAGACAGGCCAGTATCCAA	DDX10P2
DDX10P2_6	CTAGTGATGTTGCAGCCAGG	DDX10P2
DDX10P2_7	GAAAAACACTGAGTATGTCT	DDX10P2
DDX11-AS1_1	GGGGAAGGTGCCCTAGATAT	DDX11-AS1
DDX11-AS1_2	CAGGCCAATGGACTCTGCAC	DDX11-AS1
DDX11-AS1_3	GGGGACCGGCATTAGAACAT	DDX11-AS1
DDX11-AS1_4	CACTTATGGGACCTCTAATG	DDX11-AS1
DDX11-AS1_5	GCAGCAGCGAGAATCTACAG	DDX11-AS1
DDX11-AS1_6	GCAGATTGGGAGGCATCGAT	DDX11-AS1
DDX11-AS1_7	TCTATTACACGGTGACTATC	DDX11-AS1
DDX17_1	GCCATCGGTCGTCACCAGAC	DDX17
DDX17_2	TAAGAGCCAACGGAAATCCC	DDX17
DDX17_3	GATTACACCCAGATCAACGT	DDX17
DDX17_4	AGGAAATCTATCAGACGTCC	DDX17
DDX17_5	GAGTCAACCAGAAAGAGATT	DDX17
DDX17_6	TATTAACCACCAGCCATACT	DDX17
DDX17_7	CAGCAGGTGGCCGATGACTA	DDX17
DDX31_1	ATTGTGCCTGGAGTGTTAAT	DDX31
DDX31_2	GGATACGTACCGTGCAAAGA	DDX31
DDX31_3	AGACTAACCTGAGCCCGTCT	DDX31
DDX31_4	GGTGCTCGTGCCAACGAGAG	DDX31
DDX31_5	AATATCCTTATCTCAACTCC	DDX31
DDX31_6	TAAAAATGTCTAGTATGACC	DDX31
DDX31_7	CAGCTAGCCGCGTTACACCT	DDX31
DDX42_1	CCTGATCGACCCTATTCGAG	DDX42
DDX42_2	AATGTCATCTCGAATACCCC	DDX42
DDX42_3	AGTGATTGTGTGTCCTACCA	DDX42
DDX42_4	TTAAGTGGTAGAGACATGAT	DDX42
DDX42_5	GATACCCACACGCATAGGAT	DDX42
DDX42_6	CACAGCAGTTAATAGATCTC	DDX42
DDX42_7	GACTTGCTATGGATCGAACT	DDX42
DDX50_1	TACCTGTGCGTCCAGAGCGA	DDX50
DDX50_2	AAGACTTCAAAGATATAACT	DDX50
DDX50_3	AAGATTTAATAGCTCAAGCA	DDX50
DDX50_4	ACAGTTAATCATATTCGAAA	DDX50
DDX50_5	GCAGTTTAGAAAGATCCAAT	DDX50
DDX50_6	CTTCAGGAATGTCCAAACCA	DDX50
DDX50_7	AAGTGATAATAAACTAGAGG	DDX50
DDX54_1	TGAGCCGCTCGAACATTGGG	DDX54
DDX54_2	AAGTGGCACAGCCTACTCCT	DDX54
DDX54_3	CCACGCCGAGTACCTCACTG	DDX54
DDX54_4	AGGTGCCAACACCCATCCAG	DDX54
DDX54_5	GAATTATTGCCACGCCCGGA	DDX54
DDX54_6	ACGTCAAGCCGGATGAGCAC	DDX54
DDX54_7	GCAGACCCTGAAGTTCACTA	DDX54
DEAF1_1	TCACGGACGATACCTGGATG	DEAF1
DEAF1_2	AAGGCACAAAAAGCCTGACT	DEAF1
DEAF1_3	AGGTCGTGATCTGTCCCGAG	DEAF1
DEAF1_4	GAAGAGCCAGCAGTAAGGAC	DEAF1
DEAF1_5	CCTGCTTGATGCACCGTCCC	DEAF1
DEAF1_6	CTGATGTTCCGGCACCGTAC	DEAF1
DEAF1_7	GGTAGGACGGCCCTTCAGAT	DEAF1
DENND11_1	GTAGCGGTAAAGCAGTGTGT	DENND11
DENND11_2	GTGGGCGTGGTGTGCTATAG	DENND11
DENND11_3	TGGAAGGCAGCCAGTAGACA	DENND11
DENND11_4	GCCAGGACATTACTCTCATC	DENND11
DENND11_5	GTCGAAGGTGACCACGAACA	DENND11
DENND11_6	GTTCACGTAGAAGAAAGGTT	DENND11
DENND11_7	GAAGTAAGGCAAATTTCCAG	DENND11
DENR_1	AGTCTGTTCATTACCAACAG	DENR
DENR_2	ATGTTGCTAAATGTAGACAA	DENR
DENR_3	AAGGACTCGAAGTGGGTAAT	DENR
DENR_4	TGTCTACATTTAGCAACATC	DENR
DENR_5	CTGACTGCAAAGGAGACCCA	DENR
DENR_6	CAAGAAGCTGGAATTAGTGA	DENR
DENR_7	CCACAATAAAGGACTCGAAG	DENR
DEPDC4_1	TGGTATTATTCACTCTCTTC	DEPDC4
DEPDC4_2	GGTTTCTGAACTGTGATATT	DEPDC4
DEPDC4_3	GACTAACTGTAACTATTAAC	DEPDC4
DEPDC4_4	TTGGAATAAGTTCTCTGTCT	DEPDC4
DEPDC4_5	ATTCCAACATTAGTCTCTAC	DEPDC4
DEPDC4_6	AAGAGATGTCATTGCTACTT	DEPDC4
DEPDC4_7	AGTTCCAGGAACCGTAGAGA	DEPDC4
DEPTOR-AS1_1	CAGGAGCGGAGCTGGATCCC	DEPTOR-AS1
DEPTOR-AS1_2	ACATTTAAATAGGACATCAC	DEPTOR-AS1
DEPTOR-AS1_3	TAAGGCAAACAAGTCGTCTT	DEPTOR-AS1
DEPTOR-AS1_4	GACCAACGATAGTCTTCACT	DEPTOR-AS1
DEPTOR-AS1_5	TTGTAATCAATAAGGAACGC	DEPTOR-AS1
DEPTOR-AS1_6	GTTTCATGCAGAGTCGGAGT	DEPTOR-AS1
DEPTOR-AS1_7	AATGCAGCAGATGTCAAAAG	DEPTOR-AS1
DFFA_1	GTAATCGTCATCATCCACTA	DFFA
DFFA_2	GCCACAAACTTAGTATTGGA	DFFA
DFFA_3	CCTGGAGGTCCTCCTCTGAT	DFFA
DFFA_4	TGGTGTCAGGGACTTATCAA	DFFA
DFFA_5	ACAGGTGCTTGACCAAAGAG	DFFA
DFFA_6	ATTGGCTAGTAATGAGAAAT	DFFA
DFFA_7	AGAGTTGTGCCACCGTCCAG	DFFA
DGCR8_1	GTGTGCAAAGATGAATCCGT	DGCR8
DGCR8_2	GAGGAGGCGGCCCTTAGAGA	DGCR8
DGCR8_3	GACAGCGACCATCCGTCCGA	DGCR8
DGCR8_4	ATAGAGTCAGGCTCATCCAG	DGCR8
DGCR8_5	TACCGAGAGCTGCAGGAGTA	DGCR8
DGCR8_6	GGAACGGGAAGCATACGGGT	DGCR8
DGCR8_7	AATGTCATGATCCACCCGTC	DGCR8
DHODH_1	TCCGCAGCCCGGCAGTGTTG	DHODH
DHODH_2	ATCTCCCGTGGCCATCAGGT	DHODH
DHODH_3	TGAAGCGAACAGCCAGTCTG	DHODH
DHODH_4	GGTATGGATTTAACAGTCAC	DHODH
DHODH_5	CATCTTATAAAGTCCGTCCA	DHODH
DHODH_6	GTGACTCCAAAACCTCAGGA	DHODH
DHODH_7	GGTCAGGAGCGATCTTCACC	DHODH
DHPS_1	TGAGGTTGGATGTATATCCC	DHPS
DHPS_2	GTAAGTGCGGGACTAAACAC	DHPS
DHPS_3	GTGCTGCACAAGGTAGCGAA	DHPS
DHPS_4	TCCGGGAGAACGGGATCAAT	DHPS
DHPS_5	ATCACCATCTGGTCCAGAAT	DHPS
DHPS_6	AGGCGTCCACTTTACACCCT	DHPS
DHPS_7	TCTAAGATGATCGCCCGGCT	DHPS
DHX9_1	TACAGTACAAAACATTATAC	DHX9
DHX9_2	GGAGTGGTTGAAGCTTACTC	DHX9
DHX9_3	TCAATCACAGCATCCAAAGG	DHX9
DHX9_4	TCAATGTTGCTACTAGTCCA	DHX9
DHX9_5	GTGTAACATCGTAGTAACTC	DHX9
DHX9_6	TGACCAACTATGCTACCGTA	DHX9
DHX9_7	ATTGTTATATAGGAAGCCAT	DHX9
DIDO1_1	GCTGGCGGCAAATGCAATAC	DIDO1
DIDO1_2	ACGATCGGATCTAACAACGG	DIDO1
DIDO1_3	GTGTTGTAGCTAATAACAAC	DIDO1
DIDO1_4	CTAAGGCGTATCCTGTCTCT	DIDO1
DIDO1_5	CTGCGCGGAGTGAAGCACTC	DIDO1
DIDO1_6	TTACTGCAGTACACCGAGTC	DIDO1
DIDO1_7	CCTGAAGGACCCTAAAAATC	DIDO1
DIS3L-AS1_1	TAGTCCTGGTCACAAAACGG	DIS3L-AS1
DIS3L-AS1_2	CATCCTCAGTAGATCCTATC	DIS3L-AS1
DIS3L-AS1_3	AGCTGGTGGTCAGTATTCTT	DIS3L-AS1
DIS3L-AS1_4	CTACGAGCTCATGTGTACAT	DIS3L-AS1
DIS3L-AS1_5	AGTCGGGCAAGGATGCTTGG	DIS3L-AS1
DIS3L-AS1_6	CAGCAGAAGCATAATAATGC	DIS3L-AS1
DIS3L-AS1_7	ATGAGCTCGTAGATGTCAAG	DIS3L-AS1
DISP2_1	GTTGGTAGATGGCACTACTC	DISP2
DISP2_2	CATGCGACACATGGAATGGA	DISP2
DISP2_3	CGTCAGCTTGGGTAGTGTCC	DISP2
DISP2_4	GTCTCCACGAAACACAGCGT	DISP2
DISP2_5	AGCCACGGGACACAGACATT	DISP2
DISP2_6	GAAGAGTGAGCGCAGGTACA	DISP2
DISP2_7	CATGTGGTCAGCGTCAGGTA	DISP2
DISP3_1	ACCAATGCCCACGATCACGA	DISP3
DISP3_2	AAGAGCCGCTGGGTGATTGT	DISP3
DISP3_3	ACACGATGAGAGACATGAAC	DISP3
DISP3_4	TGTTTGACTATGAAGTGCGC	DISP3
DISP3_5	ACAGCCTGCAGAACAACATC	DISP3
DISP3_6	TCATCTACTGAGTAGTAGTT	DISP3
DISP3_7	AAGATCTACTATGACGGCAT	DISP3
DKC1_1	GTGAAGTCACAACAGAGTGC	DKC1
DKC1_2	AGGTGGTAGCCTGGATTCGA	DKC1
DKC1_3	GAGAGATTGGGGACTATATC	DKC1
DKC1_4	CACACATAATGTCCGAATGT	DKC1
DKC1_5	CAGTGGTACGCTGGATCCCA	DKC1
DKC1_6	AACACCTGGAAGCATAATCT	DKC1
DKC1_7	GTGGCTGTATGATAACCACA	DKC1
DLGAP4-AS1_1	ACAGCGTCGTTGTAAAGCGT	DLGAP4-AS1
DLGAP4-AS1_2	AACACATACCCTATCACCCG	DLGAP4-AS1
DLGAP4-AS1_3	AACGGGACCAATCGCACCGC	DLGAP4-AS1
DLGAP4-AS1_4	GGTGGGGGTCGTTACCGAGT	DLGAP4-AS1
DLGAP4-AS1_5	ACAACTAAATACCCCTCACC	DLGAP4-AS1
DLGAP4-AS1_6	AGTTAAGGACTAGGCTCTGA	DLGAP4-AS1
DLGAP4-AS1_7	AAACTGAGGCCACTTAGTCC	DLGAP4-AS1
DMAP1_1	TCGTGCCCAGCATCAAATAC	DMAP1
[truncated: 8,229 more rows]
